# Supplementary material for: Study on the differences of gene expression between pear and apple wild cultivation materials based on RNA-seq technique
Source: BMC Plant Biol. 2021 Jun 4;21:256. doi: 10.1186/s12870-021-03051-0 (PMC8176607; doi:10.1186/s12870-021-03051-0)
Supplement: Supplementary file 1 — Additional file 1. [file 12870_2021_3051_MOESM1_ESM.xlsx]

## Sheet: Sheet1
STUDY ON THE DIFFERENCES OF GENE EXPRESSION BETWEEN PEAR AND APPLE WILD CULTIVATION MATERIALS BASED ON RNA-SEQ TECHNIQUE Huangwei Zhang#, Meng Li#, Min Kong, Jim M Dunwell, Yuyan Zhang, Chao Yue, Juyou Wu, Shaoling Zhang
Main modules function in pear							Main modules function in apple
Module	GO	DEG count in module	Function	Term			Module	GO	DEG count in module	Function	Term
yellow in WP_t1	GO:0009813	6	biological_process	flavonoid biosynthetic process			red in WA_t1	GO:0009813	8	biological_process	flavonoid biosynthetic process
	GO:0046686	3	biological_process	response to cadmium ion				GO:0009718	3	biological_process	anthocyanin-containing compound biosynthetic process
	GO:0006355	2	biological_process	regulation of transcription, DNA-templated"				GO:0009737	3	biological_process	response to abscisic acid
	GO:0006541	2	biological_process	glutamine metabolic process				GO:0046686	3	biological_process	response to cadmium ion
	GO:0009873	2	biological_process	ethylene-activated signaling pathway				GO:0080167	3	biological_process	response to karrikin
	GO:0006351	2	biological_process	transcription, DNA-templated"				GO:0006952	2	biological_process	defense response
	GO:0006096	2	biological_process	glycolytic process				GO:0007165	2	biological_process	signal transduction
	GO:0006952	2	biological_process	defense response				GO:0009414	2	biological_process	response to water deprivation
	GO:0006979	2	biological_process	response to oxidative stress				GO:0009617	2	biological_process	response to bacterium
	GO:0006629	2	biological_process	lipid metabolic process				GO:0009644	2	biological_process	response to high light intensity
	GO:0009073	2	biological_process	aromatic amino acid family biosynthetic process				GO:0009651	2	biological_process	response to salt stress
	GO:0009423	2	biological_process	chorismate biosynthetic process				GO:0015031	2	biological_process	protein transport
	GO:0006334	2	biological_process	nucleosome assembly				GO:0071555	2	biological_process	cell wall organization
	GO:0070981	1	biological_process	L-asparagine biosynthetic process				GO:0000412	1	biological_process	histone peptidyl-prolyl isomerization
	GO:0006559	1	biological_process	L-phenylalanine catabolic process				GO:0000911	1	biological_process	cytokinesis by cell plate formation
	GO:0006572	1	biological_process	tyrosine catabolic process				GO:0006351	1	biological_process	transcription, DNA-templated"
	GO:0042744	1	biological_process	hydrogen peroxide catabolic process				GO:0006352	1	biological_process	DNA-templated transcription, initiation
	GO:0048511	1	biological_process	rhythmic process				GO:0006355	1	biological_process	regulation of transcription, DNA-templated"
	GO:0050832	1	biological_process	defense response to fungus				GO:0006457	1	biological_process	protein folding
	GO:0031640	1	biological_process	killing of cells of other organism				GO:0006536	1	biological_process	glutamate metabolic process
	GO:0070483	1	biological_process	detection of hypoxia				GO:0006606	1	biological_process	protein import into nucleus
	GO:0001666	1	biological_process	response to hypoxia				GO:0006629	1	biological_process	lipid metabolic process
	GO:0006364	1	biological_process	rRNA processing				GO:0006631	1	biological_process	fatty acid metabolic process
	GO:0006094	1	biological_process	gluconeogenesis				GO:0006695	1	biological_process	cholesterol biosynthetic process
	GO:0006097	1	biological_process	glyoxylate cycle				GO:0006779	1	biological_process	porphyrin-containing compound biosynthetic process
	GO:0006102	1	biological_process	isocitrate metabolic process				GO:0006796	1	biological_process	phosphate-containing compound metabolic process
	GO:0006099	1	biological_process	tricarboxylic acid cycle				GO:0006810	1	biological_process	transport
	GO:0006542	1	biological_process	glutamine biosynthetic process				GO:0006817	1	biological_process	phosphate ion transport
	GO:0009399	1	biological_process	nitrogen fixation				GO:0006887	1	biological_process	exocytosis
	GO:0006221	1	biological_process	pyrimidine nucleotide biosynthetic process				GO:0006888	1	biological_process	ER to Golgi vesicle-mediated transport
	GO:0009636	1	biological_process	response to toxic substance				GO:0007010	1	biological_process	cytoskeleton organization
	GO:0009407	1	biological_process	toxin catabolic process				GO:0007219	1	biological_process	Notch signaling pathway
	GO:0010107	1	biological_process	potassium ion import				GO:0007264	1	biological_process	small GTPase mediated signal transduction
	GO:0007584	1	biological_process	response to nutrient				GO:0007267	1	biological_process	cell-cell signaling
	GO:0009414	1	biological_process	response to water deprivation				GO:0007411	1	biological_process	axon guidance
	GO:0007165	1	biological_process	signal transduction				GO:0008052	1	biological_process	sensory organ boundary specification
	GO:0010118	1	biological_process	stomatal movement				GO:0008299	1	biological_process	isoprenoid biosynthetic process
	GO:0006260	1	biological_process	DNA replication				GO:0008586	1	biological_process	imaginal disc-derived wing vein morphogenesis
	GO:0006457	1	biological_process	protein folding				GO:0008587	1	biological_process	imaginal disc-derived wing margin morphogenesis
	GO:0045454	1	biological_process	cell redox homeostasis				GO:0009058	1	biological_process	biosynthetic process
	GO:0006662	1	biological_process	glycerol ether metabolic process				GO:0009143	1	biological_process	nucleoside triphosphate catabolic process
	GO:0016114	1	biological_process	terpenoid biosynthetic process				GO:0009407	1	biological_process	toxin catabolic process
	GO:0071365	1	biological_process	cellular response to auxin stimulus				GO:0009610	1	biological_process	response to symbiotic fungus
	GO:0007275	1	biological_process	multicellular organismal development				GO:0009611	1	biological_process	response to wounding"
	GO:0008284	1	biological_process	positive regulation of cell proliferation				GO:0009612	1	biological_process	response to mechanical stimulus
	GO:0055114	1	biological_process	oxidation-reduction process				GO:0009626	1	biological_process	plant-type hypersensitive response
	GO:0009738	1	biological_process	abscisic acid-activated signaling pathway				GO:0009636	1	biological_process	response to toxic substance
	GO:0008219	1	biological_process	cell death				GO:0009695	1	biological_process	jasmonic acid biosynthetic process
	GO:0009693	1	biological_process	ethylene biosynthetic process				GO:0009817	1	biological_process	defense response to fungus, incompatible interaction"
	GO:0010150	1	biological_process	leaf senescence				GO:0009964	1	biological_process	negative regulation of flavonoid biosynthetic process
	GO:0048255	1	biological_process	mRNA stabilization				GO:0010043	1	biological_process	response to zinc ion
	GO:0008299	1	biological_process	isoprenoid biosynthetic process				GO:0010197	1	biological_process	polar nucleus fusion
	GO:0009846	1	biological_process	pollen germination				GO:0010201	1	biological_process	response to continuous far red light stimulus by the high-irradiance response system
	GO:0009860	1	biological_process	pollen tube growth				GO:0010638	1	biological_process	positive regulation of organelle organization
	GO:0016125	1	biological_process	sterol metabolic process				GO:0010941	1	biological_process	regulation of cell death
	GO:0007623	1	biological_process	circadian rhythm				GO:0015672	1	biological_process	monovalent inorganic cation transport
	GO:0006544	1	biological_process	glycine metabolic process				GO:0015979	1	biological_process	photosynthesis
	GO:0006563	1	biological_process	L-serine metabolic process				GO:0015992	1	biological_process	proton transport"
	GO:0035999	1	biological_process	tetrahydrofolate interconversion				GO:0015995	1	biological_process	chlorophyll biosynthetic process
	GO:0046183	1	biological_process	L-idonate catabolic process				GO:0016192	1	biological_process	vesicle-mediated transport
	GO:0009143	1	biological_process	nucleoside triphosphate catabolic process				GO:0016360	1	biological_process	sensory organ precursor cell fate determination
	GO:0051289	1	biological_process	protein homotetramerization				GO:0016567	1	biological_process	protein ubiquitination
	GO:0045010	1	biological_process	actin nucleation				GO:0019722	1	biological_process	calcium-mediated signaling
	GO:0006950	1	biological_process	response to stress				GO:0022417	1	biological_process	protein maturation by protein folding
	GO:0009607	1	biological_process	response to biotic stimulus				GO:0033384	1	biological_process	geranyl diphosphate biosynthetic process
	GO:0006085	1	biological_process	acetyl-CoA biosynthetic process				GO:0034599	1	biological_process	cellular response to oxidative stress
	GO:0010600	1	biological_process	regulation of auxin biosynthetic process				GO:0034613	1	biological_process	cellular protein localization
	GO:0000162	1	biological_process	tryptophan biosynthetic process				GO:0035019	1	biological_process	somatic stem cell maintenance
	GO:0009853	1	biological_process	photorespiration				GO:0042742	1	biological_process	defense response to bacterium
	GO:0019253	1	biological_process	reductive pentose-phosphate cycle				GO:0042744	1	biological_process	hydrogen peroxide catabolic process
	GO:0009793	1	biological_process	embryo development ending in seed dormancy				GO:0043504	1	biological_process	mitochondrial DNA repair
	GO:0019632	1	biological_process	shikimate metabolic process				GO:0044719	1	biological_process	regulation of imaginal disc-derived wing size
	GO:0006633	1	biological_process	fatty acid biosynthetic process				GO:0045041	1	biological_process	protein import into mitochondrial intermembrane space
	GO:0048316	1	biological_process	seed development				GO:0045199	1	biological_process	maintenance of epithelial cell apical/basal polarity
	GO:0010431	1	biological_process	seed maturation				GO:0045337	1	biological_process	farnesyl diphosphate biosynthetic process
	GO:0006526	1	biological_process	arginine biosynthetic process				GO:0045746	1	biological_process	negative regulation of Notch signaling pathway
	GO:0009095	1	biological_process	aromatic amino acid family biosynthetic process, prephenate pathway				GO:0046331	1	biological_process	lateral inhibition
	GO:0009094	1	biological_process	L-phenylalanine biosynthetic process"				GO:0046825	1	biological_process	regulation of protein export from nucleus
	GO:0009765	1	biological_process	photosynthesis, light harvesting				GO:0048190	1	biological_process	wing disc dorsal/ventral pattern formation
	GO:0018298	1	biological_process	protein-chromophore linkage"				GO:0048821	1	biological_process	erythrocyte development
	GO:0055085	1	biological_process	transmembrane transport				GO:0050992	1	biological_process	dimethylallyl diphosphate biosynthetic process
	GO:0009877	1	biological_process	nodulation				GO:0051084	1	biological_process	'de novo' posttranslational protein folding
	GO:0015031	1	biological_process	protein transport				GO:0051289	1	biological_process	protein homotetramerization
	GO:0016192	1	biological_process	vesicle-mediated transport				GO:0051707	1	biological_process	response to other organism
	GO:0006597	1	biological_process	spermine biosynthetic process				GO:0055085	1	biological_process	transmembrane transport
	GO:0009718	1	biological_process	anthocyanin-containing compound biosynthetic process				GO:0061025	1	biological_process	membrane fusion
	GO:0009964	1	biological_process	negative regulation of flavonoid biosynthetic process				GO:0072655	1	biological_process	establishment of protein localization to mitochondrion
	GO:0005975	1	biological_process	carbohydrate metabolic process"				GO:0072661	1	biological_process	protein targeting to plasma membrane
	GO:0010260	1	biological_process	organ senescence"				GO:1901857	1	biological_process	positive regulation of cellular respiration
	GO:0042742	1	biological_process	defense response to bacterium				GO:1903507	1	biological_process	negative regulation of nucleic acid-templated transcription
	GO:0009409	1	biological_process	response to cold				GO:0005737	9	cellular_component	cytoplasm
	GO:0005737	12	cellular_component	cytoplasm				GO:0005886	9	cellular_component	plasma membrane
	GO:0005829	11	cellular_component	cytosol				GO:0005634	7	cellular_component	nucleus
	GO:0009507	11	cellular_component	chloroplast				GO:0016021	7	cellular_component	integral component of membrane
	GO:0005634	9	cellular_component	nucleus				GO:0005829	6	cellular_component	cytosol
	GO:0005886	8	cellular_component	plasma membrane				GO:0005618	5	cellular_component	cell wall
	GO:0016021	7	cellular_component	integral component of membrane				GO:0005576	4	cellular_component	extracellular region
	GO:0009570	5	cellular_component	chloroplast stroma				GO:0005773	4	cellular_component	vacuole
	GO:0000786	4	cellular_component	nucleosome				GO:0009506	4	cellular_component	plasmodesma
	GO:0009506	4	cellular_component	plasmodesma				GO:0009507	3	cellular_component	chloroplast
	GO:0005576	3	cellular_component	extracellular region				GO:0048046	3	cellular_component	apoplast
	GO:0005730	3	cellular_component	nucleolus				GO:0005794	2	cellular_component	Golgi apparatus
	GO:0009579	3	cellular_component	thylakoid				GO:0009505	2	cellular_component	plant-type cell wall
	GO:0009536	2	cellular_component	plastid				GO:0016020	2	cellular_component	membrane
	GO:0005789	2	cellular_component	endoplasmic reticulum membrane				GO:0005730	1	cellular_component	nucleolus
	GO:0005774	2	cellular_component	vacuolar membrane				GO:0005739	1	cellular_component	mitochondrion
	GO:0009941	2	cellular_component	chloroplast envelope				GO:0005758	1	cellular_component	mitochondrial intermembrane space
	GO:0005618	1	cellular_component	cell wall				GO:0005774	1	cellular_component	vacuolar membrane
	GO:0030529	1	cellular_component	ribonucleoprotein complex				GO:0005783	1	cellular_component	endoplasmic reticulum
	GO:0005759	1	cellular_component	mitochondrial matrix				GO:0005856	1	cellular_component	cytoskeleton
	GO:0005783	1	cellular_component	endoplasmic reticulum				GO:0009504	1	cellular_component	cell plate
	GO:0005777	1	cellular_component	peroxisome				GO:0009570	1	cellular_component	chloroplast stroma
	GO:0016020	1	cellular_component	membrane				GO:0009579	1	cellular_component	thylakoid
	GO:0031966	1	cellular_component	mitochondrial membrane				GO:0010008	1	cellular_component	endosome membrane
	GO:0005884	1	cellular_component	actin filament				GO:0014731	1	cellular_component	spectrin-associated cytoskeleton
	GO:0009346	1	cellular_component	citrate lyase complex				GO:0016323	1	cellular_component	basolateral plasma membrane
	GO:0005739	1	cellular_component	mitochondrion				GO:0016529	1	cellular_component	sarcoplasmic reticulum
	GO:0009535	1	cellular_component	chloroplast thylakoid membrane				GO:0030018	1	cellular_component	Z disc
	GO:0009522	1	cellular_component	photosystem I				GO:0030673	1	cellular_component	axolemma
	GO:0009523	1	cellular_component	photosystem II				GO:0030863	1	cellular_component	cortical cytoskeleton
	GO:0005743	1	cellular_component	mitochondrial inner membrane				GO:0031430	1	cellular_component	M band
	GO:0048046	1	cellular_component	apoplast				GO:0042383	1	cellular_component	sarcolemma
	GO:0010319	1	cellular_component	stromule				GO:0045211	1	cellular_component	postsynaptic membrane
	GO:0046872	13	molecular_function	metal ion binding				GO:0045263	1	cellular_component	proton-transporting ATP synthase complex, coupling factor F(o)
	GO:0003677	9	molecular_function	DNA binding				GO:0005743	1	cellular_component	mitochondrial inner membrane
	GO:0005524	8	molecular_function	ATP binding				GO:0009941	1	cellular_component	chloroplast envelope
	GO:0000287	5	molecular_function	magnesium ion binding				GO:0046872	6	molecular_function	metal ion binding
	GO:0016491	5	molecular_function	oxidoreductase activity				GO:0016787	4	molecular_function	hydrolase activity
	GO:0008270	4	molecular_function	zinc ion binding				GO:0042803	4	molecular_function	protein homodimerization activity
	GO:0020037	4	molecular_function	heme binding				GO:0005524	3	molecular_function	ATP binding
	GO:0003700	3	molecular_function	sequence-specific DNA binding transcription factor activity				GO:0016210	3	molecular_function	naringenin-chalcone synthase activity
	GO:0004601	2	molecular_function	peroxidase activity				GO:0020037	3	molecular_function	heme binding
	GO:0005506	2	molecular_function	iron ion binding				GO:0031418	3	molecular_function	L-ascorbic acid binding
	GO:0030170	2	molecular_function	pyridoxal phosphate binding				GO:0045430	3	molecular_function	chalcone isomerase activity
	GO:0016210	2	molecular_function	naringenin-chalcone synthase activity				GO:0050589	3	molecular_function	leucocyanidin oxygenase activity
	GO:0042803	2	molecular_function	protein homodimerization activity				GO:0000287	2	molecular_function	magnesium ion binding
	GO:0031418	2	molecular_function	L-ascorbic acid binding				GO:0003677	2	molecular_function	DNA binding
	GO:0050662	2	molecular_function	coenzyme binding				GO:0003924	2	molecular_function	GTPase activity
	GO:0004737	1	molecular_function	pyruvate decarboxylase activity				GO:0005506	2	molecular_function	iron ion binding
	GO:0030976	1	molecular_function	thiamine pyrophosphate binding				GO:0005525	2	molecular_function	GTP binding
	GO:0003723	1	molecular_function	RNA binding				GO:0050662	2	molecular_function	coenzyme binding
	GO:0004066	1	molecular_function	asparagine synthase (glutamine-hydrolyzing) activity				GO:0003700	1	molecular_function	sequence-specific DNA binding transcription factor activity
	GO:0004334	1	molecular_function	fumarylacetoacetase activity				GO:0003714	1	molecular_function	transcription corepressor activity
	GO:0004022	1	molecular_function	alcohol dehydrogenase (NAD) activity				GO:0003743	1	molecular_function	translation initiation factor activity
	GO:0004347	1	molecular_function	glucose-6-phosphate isomerase activity				GO:0003755	1	molecular_function	peptidyl-prolyl cis-trans isomerase activity
	GO:0004450	1	molecular_function	isocitrate dehydrogenase (NADP+) activity				GO:0004161	1	molecular_function	dimethylallyltranstransferase activity
	GO:0051287	1	molecular_function	NAD binding				GO:0004337	1	molecular_function	geranyltranstransferase activity
	GO:0004356	1	molecular_function	glutamate-ammonia ligase activity				GO:0004351	1	molecular_function	glutamate decarboxylase activity
	GO:0004127	1	molecular_function	cytidylate kinase activity				GO:0004364	1	molecular_function	glutathione transferase activity
	GO:0009041	1	molecular_function	uridylate kinase activity				GO:0004427	1	molecular_function	inorganic diphosphatase activity
	GO:0004364	1	molecular_function	glutathione transferase activity				GO:0004452	1	molecular_function	isopentenyl-diphosphate delta-isomerase activity
	GO:0005267	1	molecular_function	potassium channel activity				GO:0004497	1	molecular_function	monooxygenase activity
	GO:0004674	1	molecular_function	protein serine/threonine kinase activity				GO:0004601	1	molecular_function	peroxidase activity
	GO:0015035	1	molecular_function	protein disulfide oxidoreductase activity				GO:0004602	1	molecular_function	glutathione peroxidase activity
	GO:0034004	1	molecular_function	germacradienol synthase activity				GO:0004871	1	molecular_function	signal transducer activity
	GO:0052577	1	molecular_function	germacrene-D synthase activity				GO:0005179	1	molecular_function	hormone activity
	GO:0004029	1	molecular_function	aldehyde dehydrogenase (NAD) activity				GO:0005198	1	molecular_function	structural molecule activity
	GO:0016711	1	molecular_function	flavonoid 3'-monooxygenase activity				GO:0005200	1	molecular_function	structural constituent of cytoskeleton
	GO:0017091	1	molecular_function	AU-rich element binding				GO:0005315	1	molecular_function	inorganic phosphate transmembrane transporter activity
	GO:0000166	1	molecular_function	nucleotide binding				GO:0005484	1	molecular_function	SNAP receptor activity
	GO:0032440	1	molecular_function	2-alkenal reductase [NAD(P)] activity				GO:0005507	1	molecular_function	copper ion binding
	GO:0003985	1	molecular_function	acetyl-CoA C-acetyltransferase activity				GO:0005516	1	molecular_function	calmodulin binding
	GO:0004372	1	molecular_function	glycine hydroxymethyltransferase activity				GO:0005528	1	molecular_function	FK506 binding
	GO:0003939	1	molecular_function	L-iditol 2-dehydrogenase activity				GO:0008093	1	molecular_function	cytoskeletal adaptor activity
	GO:0047840	1	molecular_function	dCTP diphosphatase activity				GO:0008234	1	molecular_function	cysteine-type peptidase activity
	GO:0047429	1	molecular_function	nucleoside-triphosphate diphosphatase activity				GO:0015035	1	molecular_function	protein disulfide oxidoreductase activity
	GO:0032556	1	molecular_function	pyrimidine deoxyribonucleotide binding				GO:0015293	1	molecular_function	symporter activity
	GO:0016462	1	molecular_function	pyrophosphatase activity				GO:0016491	1	molecular_function	oxidoreductase activity
	GO:0004721	1	molecular_function	phosphoprotein phosphatase activity				GO:0016705	1	molecular_function	oxidoreductase activity, acting on paired donors, with incorporation or reduction of molecular oxygen
	GO:0003878	1	molecular_function	ATP citrate synthase activity				GO:0016710	1	molecular_function	trans-cinnamate 4-monooxygenase activity
	GO:0004049	1	molecular_function	anthranilate synthase activity				GO:0016829	1	molecular_function	lyase activity
	GO:0004497	1	molecular_function	monooxygenase activity				GO:0016881	1	molecular_function	acid-amino acid ligase activity
	GO:0016984	1	molecular_function	ribulose-bisphosphate carboxylase activity				GO:0016887	1	molecular_function	ATPase activity
	GO:0004765	1	molecular_function	shikimate kinase activity				GO:0016920	1	molecular_function	pyroglutamyl-peptidase activity
	GO:0003855	1	molecular_function	3-dehydroquinate dehydratase activity				GO:0019899	1	molecular_function	enzyme binding
	GO:0050661	1	molecular_function	NADP binding				GO:0030170	1	molecular_function	pyridoxal phosphate binding
	GO:0004764	1	molecular_function	shikimate 3-dehydrogenase (NADP+) activity				GO:0030507	1	molecular_function	spectrin binding
	GO:0030955	1	molecular_function	potassium ion binding				GO:0032556	1	molecular_function	pyrimidine deoxyribonucleotide binding
	GO:0004743	1	molecular_function	pyruvate kinase activity				GO:0033729	1	molecular_function	anthocyanidin reductase activity
	GO:0004055	1	molecular_function	argininosuccinate synthase activity				GO:0043295	1	molecular_function	glutathione binding
	GO:0016787	1	molecular_function	hydrolase activity				GO:0043531	1	molecular_function	ADP binding
	GO:0033853	1	molecular_function	aspartate-prephenate aminotransferase activity				GO:0045552	1	molecular_function	dihydrokaempferol 4-reductase activity
	GO:0033854	1	molecular_function	glutamate-prephenate aminotransferase activity				GO:0046423	1	molecular_function	allene-oxide cyclase activity
	GO:0042802	1	molecular_function	identical protein binding				GO:0046982	1	molecular_function	protein heterodimerization activity
	GO:0004069	1	molecular_function	L-aspartate:2-oxoglutarate aminotransferase activity				GO:0047429	1	molecular_function	nucleoside-triphosphate diphosphatase activity
	GO:0080130	1	molecular_function	L-phenylalanine:2-oxoglutarate aminotransferase activity				GO:0047840	1	molecular_function	dCTP diphosphatase activity
	GO:0016168	1	molecular_function	chlorophyll binding				GO:0047890	1	molecular_function	flavanone 4-reductase activity
	GO:0005215	1	molecular_function	transporter activity				GO:0051117	1	molecular_function	ATPase binding
	GO:0016768	1	molecular_function	spermine synthase activity				GO:0052689	1	molecular_function	carboxylic ester hydrolase activity
	GO:0016710	1	molecular_function	trans-cinnamate 4-monooxygenase activity			brown in WA_t3	GO:0006351	10	biological_process	transcription, DNA-templated"
	GO:0045486	1	molecular_function	naringenin 3-dioxygenase activity				GO:0006952	6	biological_process	defense response
	GO:0050589	1	molecular_function	leucocyanidin oxygenase activity				GO:0005975	4	biological_process	carbohydrate metabolic process
	GO:0033729	1	molecular_function	anthocyanidin reductase activity				GO:0009409	4	biological_process	response to cold
	GO:0033907	1	molecular_function	beta-D-fucosidase activity				GO:0009611	4	biological_process	response to wounding
	GO:0004565	1	molecular_function	beta-galactosidase activity				GO:0046686	4	biological_process	response to cadmium ion
	GO:0080083	1	molecular_function	beta-gentiobiose beta-glucosidase activity				GO:0006355	3	biological_process	regulation of transcription, DNA-templated
	GO:0008422	1	molecular_function	beta-glucosidase activity				GO:0006412	3	biological_process	translation
	GO:0047701	1	molecular_function	beta-L-arabinosidase activity				GO:0006629	3	biological_process	lipid metabolic process
	GO:0004338	1	molecular_function	glucan exo-1,3-beta-glucosidase activity				GO:0045892	3	biological_process	negative regulation of transcription, DNA-templated
	GO:0016682	1	molecular_function	oxidoreductase activity, acting on diphenols and related substances as donors, oxygen as acceptor				GO:0055085	3	biological_process	transmembrane transport
	GO:0016706	1	molecular_function	oxidoreductase activity, acting on paired donors, with incorporation or reduction of molecular oxygen, 2-oxoglutarate as one donor, and incorporation of one atom each of oxygen into both donors				GO:0071555	3	biological_process	cell wall organization
	GO:0051920	1	molecular_function	peroxiredoxin activity				GO:0006099	2	biological_process	tricarboxylic acid cycle
	GO:0045552	1	molecular_function	dihydrokaempferol 4-reductase activity				GO:0006457	2	biological_process	protein folding
	GO:0047890	1	molecular_function	flavanone 4-reductase activity				GO:0006636	2	biological_process	unsaturated fatty acid biosynthetic process"
red in WP_t3	GO:0006351	6	biological_process	transcription, DNA-templated"				GO:0006730	2	biological_process	one-carbon metabolic process
	GO:0045892	4	biological_process	negative regulation of transcription, DNA-templated				GO:0007623	2	biological_process	circadian rhythm
	GO:0006355	3	biological_process	regulation of transcription, DNA-templated"				GO:0009607	2	biological_process	response to biotic stimulus"
	GO:0009737	3	biological_process	response to abscisic acid				GO:0009693	2	biological_process	ethylene biosynthetic process"
	GO:0009644	3	biological_process	response to high light intensity				GO:0009699	2	biological_process	phenylpropanoid biosynthetic process
	GO:0009651	2	biological_process	response to salt stress				GO:0009733	2	biological_process	response to auxin
	GO:0006952	2	biological_process	defense response				GO:0009873	2	biological_process	ethylene-activated signaling pathway
	GO:0010150	2	biological_process	leaf senescence				GO:0010150	2	biological_process	leaf senescence
	GO:0010200	2	biological_process	response to chitin				GO:0016567	2	biological_process	protein ubiquitination
	GO:0010286	2	biological_process	heat acclimation				GO:0031408	2	biological_process	oxylipin biosynthetic process
	GO:0009408	2	biological_process	response to heat				GO:0044262	2	biological_process	cellular carbohydrate metabolic process
	GO:0042542	2	biological_process	response to hydrogen peroxide				GO:0045893	2	biological_process	positive regulation of transcription, DNA-templated
	GO:0022900	2	biological_process	electron transport chain				GO:0050832	2	biological_process	defense response to fungus
	GO:0055114	2	biological_process	oxidation-reduction process				GO:0051607	2	biological_process	defense response to virus
	GO:0009813	2	biological_process	flavonoid biosynthetic process				GO:0071281	2	biological_process	cellular response to iron ion
	GO:0006914	1	biological_process	autophagy				GO:0071732	2	biological_process	cellular response to nitric oxide
	GO:0015031	1	biological_process	protein transport				GO:0080167	2	biological_process	response to karrikin
	GO:0006334	1	biological_process	nucleosome assembly				GO:0000165	1	biological_process	MAPK cascade
	GO:0009733	1	biological_process	response to auxin				GO:0000187	1	biological_process	activation of MAPK activity
	GO:0046686	1	biological_process	response to cadmium ion				GO:0001666	1	biological_process	response to hypoxia
	GO:0009723	1	biological_process	response to ethylene				GO:0001824	1	biological_process	blastocyst development
	GO:0009739	1	biological_process	response to gibberellin				GO:0006071	1	biological_process	glycerol metabolic process
	GO:0009753	1	biological_process	response to jasmonic acid				GO:0006073	1	biological_process	cellular glucan metabolic process"
	GO:0009751	1	biological_process	response to salicylic acid				GO:0006085	1	biological_process	acetyl-CoA biosynthetic process
	GO:0006557	1	biological_process	S-adenosylmethioninamine biosynthetic process				GO:0006121	1	biological_process	mitochondrial electron transport, succinate to ubiquinone
	GO:0008295	1	biological_process	spermidine biosynthetic process				GO:0006168	1	biological_process	adenine salvage
	GO:0006597	1	biological_process	spermine biosynthetic process				GO:0006200	1	biological_process	ATP catabolic process
	GO:0009607	1	biological_process	response to biotic stimulus				GO:0006275	1	biological_process	regulation of DNA replication
	GO:0009735	1	biological_process	response to cytokinin				GO:0006281	1	biological_process	DNA repair
	GO:0009617	1	biological_process	response to bacterium				GO:0006323	1	biological_process	DNA packaging
	GO:0007165	1	biological_process	signal transduction				GO:0006397	1	biological_process	mRNA processing
	GO:0009734	1	biological_process	auxin-activated signaling pathway				GO:0006542	1	biological_process	glutamine biosynthetic process
	GO:0010227	1	biological_process	floral organ abscission				GO:0006556	1	biological_process	S-adenosylmethionine biosynthetic process
	GO:0010047	1	biological_process	fruit dehiscence				GO:0006559	1	biological_process	L-phenylalanine catabolic process
	GO:0008285	1	biological_process	negative regulation of cell proliferation				GO:0006572	1	biological_process	tyrosine catabolic process
	GO:0048481	1	biological_process	ovule development				GO:0006614	1	biological_process	SRP-dependent cotranslational protein targeting to membrane"
	GO:0009911	1	biological_process	positive regulation of flower development				GO:0006694	1	biological_process	steroid biosynthetic process
	GO:0035264	1	biological_process	multicellular organism growth				GO:0006811	1	biological_process	ion transport
	GO:0010117	1	biological_process	photoprotection				GO:0006950	1	biological_process	response to stress
	GO:0015979	1	biological_process	photosynthesis				GO:0006968	1	biological_process	cellular defense response
	GO:0009409	1	biological_process	response to cold				GO:0006970	1	biological_process	response to osmotic stress
	GO:0006979	1	biological_process	response to oxidative stress				GO:0006979	1	biological_process	response to oxidative stress
	GO:0009414	1	biological_process	response to water deprivation				GO:0007275	1	biological_process	multicellular organismal development
	GO:0009611	1	biological_process	response to wounding				GO:0007601	1	biological_process	visual perception
	GO:0000412	1	biological_process	histone peptidyl-prolyl isomerization				GO:0008219	1	biological_process	cell death
	GO:0006457	1	biological_process	protein folding				GO:0008380	1	biological_process	RNA splicing
	GO:0016568	1	biological_process	chromatin modification				GO:0008654	1	biological_process	phospholipid biosynthetic process
	GO:0006730	1	biological_process	one-carbon metabolic process				GO:0009058	1	biological_process	biosynthetic process
	GO:0006556	1	biological_process	S-adenosylmethionine biosynthetic process				GO:0009097	1	biological_process	isoleucine biosynthetic process
	GO:0019509	1	biological_process	L-methionine biosynthetic process from methylthioadenosine				GO:0009099	1	biological_process	valine biosynthetic process
	GO:0009684	1	biological_process	indoleacetic acid biosynthetic process"				GO:0009399	1	biological_process	nitrogen fixation
	GO:0051017	1	biological_process	actin filament bundle assembly				GO:0009408	1	biological_process	response to heat
	GO:0009631	1	biological_process	cold acclimation				GO:0009414	1	biological_process	response to water deprivation
	GO:0006970	1	biological_process	response to osmotic stress				GO:0009416	1	biological_process	response to light stimulus
	GO:0009850	1	biological_process	auxin metabolic process				GO:0009451	1	biological_process	RNA modification
	GO:0005985	1	biological_process	sucrose metabolic process				GO:0009556	1	biological_process	microsporogenesis
	GO:0009926	1	biological_process	auxin polar transport				GO:0009615	1	biological_process	response to virus
	GO:0006869	1	biological_process	lipid transport				GO:0009620	1	biological_process	response to fungus
	GO:0009269	1	biological_process	response to desiccation				GO:0009626	1	biological_process	plant-type hypersensitive response
	GO:0005978	1	biological_process	glycogen biosynthetic process				GO:0009651	1	biological_process	response to salt stress
	GO:0019252	1	biological_process	starch biosynthetic process				GO:0009690	1	biological_process	cytokinin metabolic process
	GO:0051607	1	biological_process	defense response to virus				GO:0009723	1	biological_process	response to ethylene
	GO:0051707	1	biological_process	response to other organism				GO:0009734	1	biological_process	auxin-activated signaling pathway
	GO:0031408	1	biological_process	oxylipin biosynthetic process				GO:0009735	1	biological_process	response to cytokinin
	GO:0031589	1	biological_process	cell-substrate adhesion				GO:0009742	1	biological_process	brassinosteroid mediated signaling pathway
	GO:0006073	1	biological_process	cellular glucan metabolic process				GO:0009767	1	biological_process	photosynthetic electron transport chain
	GO:0031505	1	biological_process	fungal-type cell wall organization				GO:0009809	1	biological_process	lignin biosynthetic process
	GO:0009405	1	biological_process	pathogenesis				GO:0009816	1	biological_process	defense response to bacterium, incompatible interaction
	GO:0044407	1	biological_process	single-species biofilm formation in or on host organism				GO:0009835	1	biological_process	fruit ripening
	GO:0044011	1	biological_process	single-species biofilm formation on inanimate substrate"				GO:0009845	1	biological_process	seed germination
	GO:0030042	1	biological_process	actin filament depolymerization				GO:0009908	1	biological_process	flower development
	GO:0006810	1	biological_process	transport				GO:0009957	1	biological_process	epidermal cell fate specification
	GO:0006835	1	biological_process	dicarboxylic acid transport				GO:0010053	1	biological_process	root epidermal cell differentiation
	GO:0006839	1	biological_process	mitochondrial transport				GO:0010120	1	biological_process	camalexin biosynthetic process
	GO:0015992	1	biological_process	proton transport				GO:0010152	1	biological_process	pollen maturation
	GO:0051410	1	biological_process	detoxification of nitrogen compound				GO:0010187	1	biological_process	negative regulation of seed germination
	GO:0042126	1	biological_process	nitrate metabolic process				GO:0010205	1	biological_process	photoinhibition
	GO:0009970	1	biological_process	cellular response to sulfate starvation				GO:0010214	1	biological_process	seed coat development
	GO:0080160	1	biological_process	selenate transport				GO:0010271	1	biological_process	regulation of chlorophyll catabolic process
	GO:1902358	1	biological_process	sulfate transmembrane transport				GO:0015031	1	biological_process	protein transport
	GO:0008272	1	biological_process	sulfate transport				GO:0015074	1	biological_process	DNA integration
	GO:0006811	1	biological_process	ion transport				GO:0016042	1	biological_process	lipid catabolic process
	GO:0050896	1	biological_process	response to stimulus				GO:0016554	1	biological_process	cytidine to uridine editing
	GO:0007608	1	biological_process	sensory perception of smell				GO:0017126	1	biological_process	nucleologenesis
	GO:0007601	1	biological_process	visual perception				GO:0018298	1	biological_process	protein-chromophore linkage
	GO:0003333	1	biological_process	amino acid transmembrane transport				GO:0019424	1	biological_process	sulfide oxidation, using siroheme sulfite reductase
	GO:0015802	1	biological_process	basic amino acid transport				GO:0019509	1	biological_process	L-methionine biosynthetic process from methylthioadenosine
	GO:0048701	1	biological_process	embryonic cranial skeleton morphogenesis				GO:0030154	1	biological_process	cell differentiation
	GO:0021782	1	biological_process	glial cell development				GO:0030244	1	biological_process	cellulose biosynthetic process"
	GO:0007507	1	biological_process	heart development				GO:0031167	1	biological_process	rRNA methylation
	GO:0030318	1	biological_process	melanocyte differentiation				GO:0031640	1	biological_process	killing of cells of other organism
	GO:0014032	1	biological_process	neural crest cell development				GO:0032107	1	biological_process	regulation of response to nutrient levels
	GO:0032968	1	biological_process	positive regulation of transcription elongation from RNA polymerase II promoter				GO:0035434	1	biological_process	copper ion transmembrane transport
	GO:0045944	1	biological_process	positive regulation of transcription from RNA polymerase II promoter				GO:0042493	1	biological_process	response to drug
	GO:0021529	1	biological_process	spinal cord oligodendrocyte cell differentiation				GO:0042742	1	biological_process	defense response to bacterium
	GO:0050936	1	biological_process	xanthophore differentiation"				GO:0042744	1	biological_process	hydrogen peroxide catabolic process
	GO:0006511	1	biological_process	ubiquitin-dependent protein catabolic process				GO:0042754	1	biological_process	negative regulation of circadian rhythm
	GO:0009717	1	biological_process	isoflavonoid biosynthetic process				GO:0043161	1	biological_process	proteasome-mediated ubiquitin-dependent protein catabolic process
	GO:0046287	1	biological_process	isoflavonoid metabolic process				GO:0043620	1	biological_process	regulation of DNA-templated transcription in response to stress
	GO:0016021	13	cellular_component	integral component of membrane				GO:0044209	1	biological_process	AMP salvage
	GO:0005886	9	cellular_component	plasma membrane				GO:0045110	1	biological_process	intermediate filament bundle assembly"
	GO:0005634	7	cellular_component	nucleus				GO:0045168	1	biological_process	cell-cell signaling involved in cell fate commitment
	GO:0005737	6	cellular_component	cytoplasm				GO:0045454	1	biological_process	cell redox homeostasis
	GO:0005739	5	cellular_component	mitochondrion				GO:0045860	1	biological_process	positive regulation of protein kinase activity
	GO:0005783	4	cellular_component	endoplasmic reticulum				GO:0046345	1	biological_process	abscisic acid catabolic process
	GO:0005730	3	cellular_component	nucleolus				GO:0046653	1	biological_process	tetrahydrofolate metabolic process
	GO:0005743	3	cellular_component	mitochondrial inner membrane				GO:0046777	1	biological_process	protein autophosphorylation
	GO:0005829	2	cellular_component	cytosol				GO:0048364	1	biological_process	root development
	GO:0000139	2	cellular_component	Golgi membrane				GO:0048527	1	biological_process	lateral root development
	GO:0005773	2	cellular_component	vacuole				GO:0048767	1	biological_process	root hair elongation
	GO:0009507	2	cellular_component	chloroplast				GO:0050896	1	biological_process	response to stimulus
	GO:0005789	2	cellular_component	endoplasmic reticulum membrane				GO:0051301	1	biological_process	cell division
	GO:0012511	2	cellular_component	monolayer-surrounded lipid storage body				GO:0051365	1	biological_process	cellular response to potassium ion starvation
	GO:0000421	1	cellular_component	autophagic vacuole membrane				GO:0051707	1	biological_process	response to other organism
	GO:0033110	1	cellular_component	Cvt vesicle membrane				GO:0055114	1	biological_process	oxidation-reduction process
	GO:0005874	1	cellular_component	microtubule				GO:0070370	1	biological_process	cellular heat acclimation
	GO:0000775	1	cellular_component	chromosome, centromeric region				GO:0070483	1	biological_process	detection of hypoxia
	GO:0000785	1	cellular_component	chromatin				GO:0071369	1	biological_process	cellular response to ethylene stimulus
	GO:0000786	1	cellular_component	nucleosome				GO:0071398	1	biological_process	cellular response to fatty acid
	GO:0005622	1	cellular_component	intracellular				GO:0071456	1	biological_process	cellular response to hypoxia
	GO:0005856	1	cellular_component	cytoskeleton				GO:0080156	1	biological_process	mitochondrial mRNA modification
	GO:0070469	1	cellular_component	respiratory chain				GO:0090332	1	biological_process	stomatal closure
	GO:0005747	1	cellular_component	mitochondrial respiratory chain complex I				GO:0016021	17	cellular_component	integral component of membrane
	GO:0005794	1	cellular_component	Golgi apparatus				GO:0005634	16	cellular_component	nucleus
	GO:0005801	1	cellular_component	cis-Golgi network				GO:0005886	16	cellular_component	plasma membrane
	GO:0005887	1	cellular_component	integral component of plasma membrane				GO:0005737	14	cellular_component	cytoplasm
	GO:0031090	1	cellular_component	organelle membrane				GO:0009507	12	cellular_component	chloroplast
	GO:0005882	1	cellular_component	intermediate filament				GO:0005618	9	cellular_component	cell wall
	GO:0009506	1	cellular_component	plasmodesma				GO:0005829	8	cellular_component	cytosol
	GO:0009501	1	cellular_component	amyloplast				GO:0009506	7	cellular_component	plasmodesma
	GO:0009535	1	cellular_component	chloroplast thylakoid membrane				GO:0005576	6	cellular_component	extracellular region
	GO:0005774	1	cellular_component	vacuolar membrane				GO:0005730	6	cellular_component	nucleolus
	GO:0009570	1	cellular_component	chloroplast stroma				GO:0005739	6	cellular_component	mitochondrion
	GO:0009534	1	cellular_component	chloroplast thylakoid				GO:0009570	6	cellular_component	chloroplast stroma
	GO:0009986	1	cellular_component	cell surface				GO:0048046	6	cellular_component	apoplast
	GO:0005618	1	cellular_component	cell wall				GO:0016020	5	cellular_component	membrane
	GO:0005576	1	cellular_component	extracellular region				GO:0009941	4	cellular_component	chloroplast envelope
	GO:0015629	1	cellular_component	actin cytoskeleton				GO:0005774	3	cellular_component	vacuolar membrane
	GO:0005741	1	cellular_component	mitochondrial outer membrane				GO:0005789	3	cellular_component	endoplasmic reticulum membrane
	GO:0031965	1	cellular_component	nuclear membrane				GO:0005794	3	cellular_component	Golgi apparatus
	GO:0016593	1	cellular_component	Cdc73/Paf1 complex				GO:0009536	3	cellular_component	plastid
	GO:0031901	1	cellular_component	early endosome membrane				GO:0022626	3	cellular_component	cytosolic ribosome
	GO:0046872	8	molecular_function	metal ion binding				GO:0031969	3	cellular_component	chloroplast membrane
	GO:0005524	5	molecular_function	ATP binding				GO:0005773	2	cellular_component	vacuole
	GO:0003700	3	molecular_function	sequence-specific DNA binding transcription factor activity				GO:0005874	2	cellular_component	microtubule
	GO:0008270	3	molecular_function	zinc ion binding				GO:0005883	2	cellular_component	neurofilament
	GO:0015293	3	molecular_function	symporter activity				GO:0009579	2	cellular_component	thylakoid
	GO:0016491	3	molecular_function	oxidoreductase activity				GO:0000311	1	cellular_component	plastid large ribosomal subunit
	GO:0003682	2	molecular_function	chromatin binding				GO:0000786	1	cellular_component	nucleosome
	GO:0043565	2	molecular_function	sequence-specific DNA binding				GO:0005615	1	cellular_component	extracellular space
	GO:0005506	2	molecular_function	iron ion binding				GO:0005743	1	cellular_component	mitochondrial inner membrane
	GO:0010181	2	molecular_function	FMN binding				GO:0005758	1	cellular_component	mitochondrial intermembrane space
	GO:0003955	2	molecular_function	NAD(P)H dehydrogenase (quinone) activity				GO:0005759	1	cellular_component	mitochondrial matrix
	GO:0004842	2	molecular_function	ubiquitin-protein transferase activity				GO:0005786	1	cellular_component	signal recognition particle, endoplasmic reticulum targeting
	GO:0003677	1	molecular_function	DNA binding				GO:0005811	1	cellular_component	lipid particle
	GO:0003691	1	molecular_function	double-stranded telomeric DNA binding				GO:0005840	1	cellular_component	ribosome
	GO:0042803	1	molecular_function	protein homodimerization activity				GO:0005856	1	cellular_component	cytoskeleton
	GO:0004014	1	molecular_function	adenosylmethionine decarboxylase activity				GO:0005882	1	cellular_component	intermediate filament
	GO:0005507	1	molecular_function	copper ion binding				GO:0009346	1	cellular_component	citrate lyase complex
	GO:0005525	1	molecular_function	GTP binding				GO:0009505	1	cellular_component	plant-type cell wall
	GO:0005096	1	molecular_function	GTPase activator activity				GO:0009535	1	cellular_component	chloroplast thylakoid membrane
	GO:0005528	1	molecular_function	FK506 binding				GO:0009547	1	cellular_component	plastid ribosome
	GO:0003755	1	molecular_function	peptidyl-prolyl cis-trans isomerase activity				GO:0009706	1	cellular_component	chloroplast inner membrane
	GO:0016787	1	molecular_function	hydrolase activity				GO:0022625	1	cellular_component	cytosolic large ribosomal subunit
	GO:0004478	1	molecular_function	methionine adenosyltransferase activity				GO:0031225	1	cellular_component	anchored component of membrane
	GO:0010309	1	molecular_function	acireductone dioxygenase [iron(II)-requiring] activity				GO:0045281	1	cellular_component	succinate dehydrogenase complex
	GO:0004040	1	molecular_function	amidase activity				GO:0070469	1	cellular_component	respiratory chain
	GO:0016884	1	molecular_function	carbon-nitrogen ligase activity, with glutamine as amido-N-donor				GO:0005749	1	cellular_component	mitochondrial respiratory chain complex II
	GO:0016810	1	molecular_function	hydrolase activity, acting on carbon-nitrogen (but not peptide) bonds				GO:0042644	1	cellular_component	chloroplast nucleoid
	GO:0043864	1	molecular_function	indoleacetamide hydrolase activity				GO:0005524	14	molecular_function	ATP binding
	GO:0051015	1	molecular_function	actin filament binding				GO:0046872	9	molecular_function	metal ion binding
	GO:0008121	1	molecular_function	ubiquinol-cytochrome-c reductase activity				GO:0008270	6	molecular_function	zinc ion binding
	GO:0050897	1	molecular_function	cobalt ion binding				GO:0003677	4	molecular_function	DNA binding
	GO:0008137	1	molecular_function	NADH dehydrogenase (ubiquinone) activity				GO:0003700	4	molecular_function	sequence-specific DNA binding transcription factor activity
	GO:0010211	1	molecular_function	IAA-Leu conjugate hydrolase activity				GO:0020037	4	molecular_function	heme binding
	GO:0010210	1	molecular_function	IAA-Phe conjugate hydrolase activity				GO:0003735	3	molecular_function	structural constituent of ribosome
	GO:0008515	1	molecular_function	sucrose transmembrane transporter activity				GO:0004674	3	molecular_function	protein serine/threonine kinase activity
	GO:0004177	1	molecular_function	aminopeptidase activity				GO:0005215	3	molecular_function	transporter activity
	GO:0008237	1	molecular_function	metallopeptidase activity				GO:0016491	3	molecular_function	oxidoreductase activity
	GO:0010013	1	molecular_function	N-1-naphthylphthalamic acid binding				GO:0043565	3	molecular_function	sequence-specific DNA binding
	GO:0008289	1	molecular_function	lipid binding				GO:0050662	3	molecular_function	coenzyme binding
	GO:0008878	1	molecular_function	glucose-1-phosphate adenylyltransferase activity				GO:0051539	3	molecular_function	4 iron, 4 sulfur cluster binding
	GO:0020037	1	molecular_function	heme binding				GO:0000166	2	molecular_function	nucleotide binding
	GO:0016165	1	molecular_function	linoleate 13S-lipoxygenase activity				GO:0003723	2	molecular_function	RNA binding
	GO:0050839	1	molecular_function	cell adhesion molecule binding				GO:0005198	2	molecular_function	structural molecule activity
	GO:0004338	1	molecular_function	glucan exo-1,3-beta-glucosidase activity				GO:0005200	2	molecular_function	structural constituent of cytoskeleton
	GO:0016740	1	molecular_function	transferase activity				GO:0005506	2	molecular_function	iron ion binding
	GO:0016887	1	molecular_function	ATPase activity				GO:0009055	2	molecular_function	electron carrier activity
	GO:0005310	1	molecular_function	dicarboxylic acid transmembrane transporter activity				GO:0016621	2	molecular_function	cinnamoyl-CoA reductase activity
	GO:0017077	1	molecular_function	oxidative phosphorylation uncoupler activity				GO:0016717	2	molecular_function	oxidoreductase activity, acting on paired donors, with oxidation of a pair of donors resulting in the reduction of molecular oxygen to two molecules of water
	GO:0030151	1	molecular_function	molybdenum ion binding				GO:0016887	2	molecular_function	ATPase activity
	GO:0043546	1	molecular_function	molybdopterin cofactor binding				GO:0019843	2	molecular_function	rRNA binding
	GO:0008940	1	molecular_function	nitrate reductase activity				GO:0033612	2	molecular_function	receptor serine/threonine kinase binding
	GO:0030170	1	molecular_function	pyridoxal phosphate binding				GO:0042802	2	molecular_function	identical protein binding
	GO:0008271	1	molecular_function	secondary active sulfate transmembrane transporter activity				GO:0042973	2	molecular_function	glucan endo-1,3-beta-D-glucosidase activity
	GO:0015116	1	molecular_function	sulfate transmembrane transporter activity				GO:0000104	1	molecular_function	succinate dehydrogenase activity
	GO:0030552	1	molecular_function	cAMP binding				GO:0002020	1	molecular_function	protease binding
	GO:0042802	1	molecular_function	identical protein binding				GO:0003676	1	molecular_function	nucleic acid binding
	GO:0015171	1	molecular_function	amino acid transmembrane transporter activity				GO:0003713	1	molecular_function	transcription coactivator activity
	GO:0016874	1	molecular_function	ligase activity				GO:0003755	1	molecular_function	peptidyl-prolyl cis-trans isomerase activity
	GO:0016881	1	molecular_function	acid-amino acid ligase activity				GO:0003868	1	molecular_function	4-hydroxyphenylpyruvate dioxygenase activity
	GO:0031625	1	molecular_function	ubiquitin protein ligase binding				GO:0003878	1	molecular_function	ATP citrate synthase activity
	GO:0033987	1	molecular_function	2-hydroxyisoflavanone dehydratase activity				GO:0003913	1	molecular_function	DNA photolyase activity
	GO:0052689	1	molecular_function	carboxylic ester hydrolase activity				GO:0003955	1	molecular_function	NAD(P)H dehydrogenase (quinone) activity
	GO:0050662	1	molecular_function	coenzyme binding				GO:0003964	1	molecular_function	RNA-directed DNA polymerase activity
blue in CP_t1	GO:0006351	7	biological_process	transcription, DNA-templated"				GO:0003999	1	molecular_function	adenine phosphoribosyltransferase activity
	GO:0006096	4	biological_process	glycolytic process				GO:0004013	1	molecular_function	adenosylhomocysteinase activity
	GO:0015979	4	biological_process	photosynthesis				GO:0004022	1	molecular_function	alcohol dehydrogenase (NAD) activity
	GO:0071555	4	biological_process	cell wall organization				GO:0004108	1	molecular_function	citrate (Si)-synthase activity
	GO:0009751	3	biological_process	response to salicylic acid				GO:0004177	1	molecular_function	aminopeptidase activity
	GO:0006833	3	biological_process	water transport				GO:0004190	1	molecular_function	aspartic-type endopeptidase activity
	GO:0006355	3	biological_process	regulation of transcription, DNA-templated				GO:0004356	1	molecular_function	glutamate-ammonia ligase activity
	GO:0006073	3	biological_process	cellular glucan metabolic process"				GO:0004455	1	molecular_function	ketol-acid reductoisomerase activity
	GO:0042744	2	biological_process	hydrogen peroxide catabolic process				GO:0004478	1	molecular_function	methionine adenosyltransferase activity
	GO:0009740	2	biological_process	gibberellic acid mediated signaling pathway				GO:0004519	1	molecular_function	endonuclease activity
	GO:0010286	2	biological_process	heat acclimation				GO:0004553	1	molecular_function	hydrolase activity, hydrolyzing O-glycosyl compounds
	GO:0009733	2	biological_process	response to auxin				GO:0004564	1	molecular_function	beta-fructofuranosidase activity
	GO:0006098	2	biological_process	pentose-phosphate shunt				GO:0004575	1	molecular_function	sucrose alpha-glucosidase activity
	GO:0007017	2	biological_process	microtubule-based process				GO:0004601	1	molecular_function	peroxidase activity
	GO:0051258	2	biological_process	protein polymerization				GO:0004650	1	molecular_function	polygalacturonase activity
	GO:0009414	2	biological_process	response to water deprivation				GO:0004693	1	molecular_function	cyclin-dependent protein serine/threonine kinase activity
	GO:0008380	2	biological_process	RNA splicing				GO:0004708	1	molecular_function	MAP kinase kinase activity
	GO:0007623	2	biological_process	circadian rhythm				GO:0004775	1	molecular_function	succinate-CoA ligase (ADP-forming) activity
	GO:0006629	2	biological_process	lipid metabolic process				GO:0004842	1	molecular_function	ubiquitin-protein transferase activity
	GO:0006811	2	biological_process	ion transport				GO:0005047	1	molecular_function	signal recognition particle binding
	GO:0045037	2	biological_process	protein import into chloroplast stroma				GO:0005375	1	molecular_function	copper ion transmembrane transporter activity
	GO:0000398	2	biological_process	mRNA splicing, via spliceosome"				GO:0005507	1	molecular_function	copper ion binding
	GO:0006952	2	biological_process	defense response				GO:0008115	1	molecular_function	sarcosine oxidase activity
	GO:0006334	1	biological_process	nucleosome assembly				GO:0008177	1	molecular_function	succinate dehydrogenase (ubiquinone) activity
	GO:0006730	1	biological_process	one-carbon metabolic process				GO:0008235	1	molecular_function	metalloexopeptidase activity
	GO:0006541	1	biological_process	glutamine metabolic process				GO:0008266	1	molecular_function	poly(U) RNA binding
	GO:0070981	1	biological_process	L-asparagine biosynthetic process				GO:0008289	1	molecular_function	lipid binding
	GO:0009372	1	biological_process	quorum sensing				GO:0008312	1	molecular_function	7S RNA binding
	GO:0009651	1	biological_process	response to salt stress				GO:0008353	1	molecular_function	RNA polymerase II carboxy-terminal domain kinase activity
	GO:0048511	1	biological_process	rhythmic process				GO:0008430	1	molecular_function	selenium binding
	GO:0009664	1	biological_process	plant-type cell wall organization				GO:0008762	1	molecular_function	UDP-N-acetylmuramate dehydrogenase activity
	GO:0006949	1	biological_process	syncytium formation				GO:0008863	1	molecular_function	formate dehydrogenase (NAD+) activity
	GO:0042254	1	biological_process	ribosome biogenesis				GO:0008889	1	molecular_function	glycerophosphodiester phosphodiesterase activity
	GO:0006413	1	biological_process	translational initiation				GO:0009881	1	molecular_function	photoreceptor activity
	GO:0072488	1	biological_process	ammonium transmembrane transport				GO:0010295	1	molecular_function	(+)-abscisic acid 8'-hydroxylase activity
	GO:0072489	1	biological_process	methylammonium transmembrane transport				GO:0015079	1	molecular_function	potassium ion transmembrane transporter activity
	GO:0042545	1	biological_process	cell wall modification				GO:0016298	1	molecular_function	lipase activity
	GO:0045787	1	biological_process	positive regulation of cell cycle				GO:0016616	1	molecular_function	oxidoreductase activity, acting on the CH-OH group of donors, NAD or NADP as acceptor"
	GO:0045893	1	biological_process	positive regulation of transcription, DNA-templated				GO:0016706	1	molecular_function	oxidoreductase activity, acting on paired donors, with incorporation or reduction of molecular oxygen, 2-oxoglutarate as one donor, and incorporation of one atom each of oxygen into both donors
	GO:0009793	1	biological_process	embryo development ending in seed dormancy				GO:0016757	1	molecular_function	transferase activity, transferring glycosyl groups
	GO:0010078	1	biological_process	maintenance of root meristem identity				GO:0016762	1	molecular_function	xyloglucan:xyloglucosyl transferase activity
	GO:0010492	1	biological_process	maintenance of shoot apical meristem identity				GO:0016853	1	molecular_function	isomerase activity
	GO:0080022	1	biological_process	primary root development				GO:0016866	1	molecular_function	intramolecular transferase activity
	GO:0010468	1	biological_process	regulation of gene expression				GO:0016874	1	molecular_function	ligase activity
	GO:0010071	1	biological_process	root meristem specification				GO:0016881	1	molecular_function	acid-amino acid ligase activity
	GO:0046740	1	biological_process	transport of virus in host, cell to cell"				GO:0019706	1	molecular_function	protein-cysteine S-palmitoyltransferase activity
	GO:0016568	1	biological_process	chromatin modification				GO:0019829	1	molecular_function	cation-transporting ATPase activity
	GO:0006094	1	biological_process	gluconeogenesis				GO:0030145	1	molecular_function	manganese ion binding
	GO:0007275	1	biological_process	multicellular organismal development				GO:0030295	1	molecular_function	protein kinase activator activity
	GO:0040008	1	biological_process	regulation of growth				GO:0030674	1	molecular_function	protein binding, bridging
	GO:0009416	1	biological_process	response to light stimulus				GO:0030942	1	molecular_function	endoplasmic reticulum signal peptide binding
	GO:0030036	1	biological_process	actin cytoskeleton organization				GO:0031418	1	molecular_function	L-ascorbic acid binding
	GO:0015992	1	biological_process	proton transport"				GO:0044212	1	molecular_function	transcription regulatory region DNA binding
	GO:0010155	1	biological_process	regulation of proton transport				GO:0044822	1	molecular_function	poly(A) RNA binding
	GO:0046835	1	biological_process	carbohydrate phosphorylation				GO:0045551	1	molecular_function	cinnamyl-alcohol dehydrogenase activity
	GO:0006002	1	biological_process	fructose 6-phosphate metabolic process				GO:0046522	1	molecular_function	S-methyl-5-thioribose kinase activity
	GO:0009688	1	biological_process	abscisic acid biosynthetic process				GO:0047501	1	molecular_function	(+)-neomenthol dehydrogenase activity
	GO:0006561	1	biological_process	proline biosynthetic process				GO:0050311	1	molecular_function	sulfite reductase (ferredoxin) activity
	GO:0010115	1	biological_process	regulation of abscisic acid biosynthetic process				GO:0050660	1	molecular_function	flavin adenine dinucleotide binding
	GO:0009750	1	biological_process	response to fructose				GO:0050897	1	molecular_function	cobalt ion binding
	GO:0009408	1	biological_process	response to heat				GO:0051287	1	molecular_function	NAD binding
	GO:0010182	1	biological_process	sugar mediated signaling pathway				GO:0051537	1	molecular_function	2 iron, 2 sulfur cluster binding
	GO:0009867	1	biological_process	jasmonic acid mediated signaling pathway				GO:0051538	1	molecular_function	3 iron, 4 sulfur cluster binding
	GO:0045892	1	biological_process	negative regulation of transcription, DNA-templated				GO:0052747	1	molecular_function	sinapyl alcohol dehydrogenase activity
	GO:0010072	1	biological_process	primary shoot apical meristem specification				GO:0070037	1	molecular_function	rRNA (pseudouridine) methyltransferase activity
	GO:0010051	1	biological_process	xylem and phloem pattern formation"				GO:0070524	1	molecular_function	11-beta-hydroxysteroid dehydrogenase (NADP+) activity
	GO:0006397	1	biological_process	mRNA processing				GO:0009815	1	molecular_function	1-aminocyclopropane-1-carboxylate oxidase activity
	GO:0034059	1	biological_process	response to anoxia				GO:0010181	1	molecular_function	FMN binding
	GO:0009809	1	biological_process	lignin biosynthetic process			pink in CA_t1	GO:0009416	2	biological_process	response to light stimulus
	GO:0009409	1	biological_process	response to cold				GO:0015991	2	biological_process	ATP hydrolysis coupled proton transport
	GO:0006950	1	biological_process	response to stress				GO:0046898	2	biological_process	response to cycloheximide
	GO:0019464	1	biological_process	glycine decarboxylation via glycine cleavage system				GO:0006099	1	biological_process	tricarboxylic acid cycle
	GO:0042549	1	biological_process	photosystem II stabilization				GO:0006108	1	biological_process	malate metabolic process
	GO:0019253	1	biological_process	reductive pentose-phosphate cycle				GO:0006241	1	biological_process	CTP biosynthetic process
	GO:0000462	1	biological_process	maturation of SSU-rRNA from tricistronic rRNA transcript (SSU-rRNA, 5.8S rRNA, LSU-rRNA)				GO:0006468	1	biological_process	protein phosphorylation
	GO:0006414	1	biological_process	translational elongation"				GO:0006508	1	biological_process	proteolysis
	GO:0009735	1	biological_process	response to cytokinin				GO:0006541	1	biological_process	glutamine metabolic process
	GO:0018298	1	biological_process	protein-chromophore linkage				GO:0006612	1	biological_process	protein targeting to membrane
	GO:0009644	1	biological_process	response to high light intensity				GO:0006623	1	biological_process	protein targeting to vacuole
	GO:0030643	1	biological_process	cellular phosphate ion homeostasis				GO:0006826	1	biological_process	iron ion transport
	GO:0006071	1	biological_process	glycerol metabolic process				GO:0006879	1	biological_process	cellular iron ion homeostasis
	GO:0009734	1	biological_process	auxin-activated signaling pathway				GO:0006886	1	biological_process	intracellular protein transport
	GO:0009737	1	biological_process	response to abscisic acid				GO:0008654	1	biological_process	phospholipid biosynthetic process
	GO:0018208	1	biological_process	peptidyl-proline modification				GO:0009651	1	biological_process	response to salt stress
	GO:0006457	1	biological_process	protein folding				GO:0009790	1	biological_process	embryo development
	GO:0000413	1	biological_process	protein peptidyl-prolyl isomerization				GO:0009793	1	biological_process	embryo development ending in seed dormancy
	GO:0006850	1	biological_process	mitochondrial pyruvate transport				GO:0009809	1	biological_process	lignin biosynthetic process
	GO:0055114	1	biological_process	oxidation-reduction process				GO:0009813	1	biological_process	flavonoid biosynthetic process
	GO:0016567	1	biological_process	protein ubiquitination				GO:0009826	1	biological_process	unidimensional cell growth"
	GO:0006979	1	biological_process	response to oxidative stress				GO:0009933	1	biological_process	meristem structural organization
	GO:0007568	1	biological_process	aging				GO:0016036	1	biological_process	cellular response to phosphate starvation
	GO:0007420	1	biological_process	brain development				GO:0016042	1	biological_process	lipid catabolic process
	GO:0006006	1	biological_process	glucose metabolic process				GO:0016567	1	biological_process	protein ubiquitination
	GO:1900016	1	biological_process	negative regulation of cytokine production involved in inflammatory response				GO:0019856	1	biological_process	pyrimidine nucleobase biosynthetic process
	GO:0051895	1	biological_process	negative regulation of focal adhesion assembly				GO:0030042	1	biological_process	actin filament depolymerization
	GO:0060588	1	biological_process	negative regulation of lipoprotein lipid oxidation				GO:0042538	1	biological_process	hyperosmotic salinity response
	GO:0071638	1	biological_process	negative regulation of monocyte chemotactic protein-1 production				GO:0042742	1	biological_process	defense response to bacterium
	GO:0010642	1	biological_process	negative regulation of platelet-derived growth factor receptor signaling pathway				GO:0043255	1	biological_process	regulation of carbohydrate biosynthetic process
	GO:0042308	1	biological_process	negative regulation of protein import into nucleus				GO:0044210	1	biological_process	'de novo' CTP biosynthetic process
	GO:0048662	1	biological_process	negative regulation of smooth muscle cell proliferation				GO:0044262	1	biological_process	cellular carbohydrate metabolic process
	GO:2000098	1	biological_process	negative regulation of smooth muscle cell-matrix adhesion				GO:0045324	1	biological_process	late endosome to vacuole transport
	GO:2000405	1	biological_process	negative regulation of T cell migration				GO:0045454	1	biological_process	cell redox homeostasis
	GO:0014012	1	biological_process	peripheral nervous system axon regeneration				GO:0046034	1	biological_process	ATP metabolic process"
	GO:0048678	1	biological_process	response to axon injury				GO:0048364	1	biological_process	root development
	GO:0042493	1	biological_process	response to drug				GO:0048367	1	biological_process	shoot system development
	GO:0000302	1	biological_process	response to reactive oxygen species				GO:0050832	1	biological_process	defense response to fungus
	GO:0042246	1	biological_process	tissue regeneration				GO:0009507	6	cellular_component	chloroplast
	GO:0017148	1	biological_process	negative regulation of translation				GO:0005737	5	cellular_component	cytoplasm
	GO:0048364	1	biological_process	root development				GO:0016021	5	cellular_component	integral component of membrane
	GO:0048367	1	biological_process	shoot system development				GO:0005773	4	cellular_component	vacuole
	GO:0080170	1	biological_process	hydrogen peroxide transmembrane transport				GO:0005886	4	cellular_component	plasma membrane
	GO:0071918	1	biological_process	urea transmembrane transport				GO:0005829	3	cellular_component	cytosol
	GO:0015840	1	biological_process	urea transport				GO:0009506	3	cellular_component	plasmodesma
	GO:0005975	1	biological_process	carbohydrate metabolic process				GO:0005774	2	cellular_component	vacuolar membrane
	GO:0009820	1	biological_process	alkaloid metabolic process				GO:0005794	2	cellular_component	Golgi apparatus
	GO:0007049	1	biological_process	cell cycle				GO:0048046	2	cellular_component	apoplast
	GO:0051301	1	biological_process	cell division				GO:0000221	1	cellular_component	vacuolar proton-transporting V-type ATPase, V1 domain
	GO:0009860	1	biological_process	pollen tube growth				GO:0000325	1	cellular_component	plant-type vacuole
	GO:0006810	1	biological_process	transport				GO:0005576	1	cellular_component	extracellular region
	GO:0015995	1	biological_process	chlorophyll biosynthetic process				GO:0005615	1	cellular_component	extracellular space
	GO:0042742	1	biological_process	defense response to bacterium				GO:0005739	1	cellular_component	mitochondrion
	GO:0018160	1	biological_process	peptidyl-pyrromethane cofactor linkage				GO:0005768	1	cellular_component	endosome
	GO:0006782	1	biological_process	protoporphyrinogen IX biosynthetic process				GO:0005770	1	cellular_component	late endosome
	GO:0006065	1	biological_process	UDP-glucuronate biosynthetic process				GO:0005783	1	cellular_component	endoplasmic reticulum
	GO:0005634	15	cellular_component	nucleus				GO:0005802	1	cellular_component	trans-Golgi network
	GO:0016021	13	cellular_component	integral component of membrane				GO:0005853	1	cellular_component	eukaryotic translation elongation factor 1 complex
	GO:0005886	12	cellular_component	plasma membrane				GO:0009570	1	cellular_component	chloroplast stroma
	GO:0005737	12	cellular_component	cytoplasm				GO:0010008	1	cellular_component	endosome membrane
	GO:0005618	10	cellular_component	cell wall				GO:0015629	1	cellular_component	actin cytoskeleton
	GO:0009507	10	cellular_component	chloroplast				GO:0031969	1	cellular_component	chloroplast membrane
	GO:0016020	9	cellular_component	membrane				GO:0033180	1	cellular_component	proton-transporting V-type ATPase, V1 domain
	GO:0005829	9	cellular_component	cytosol				GO:0005524	5	molecular_function	ATP binding
	GO:0009506	8	cellular_component	plasmodesma				GO:0004674	3	molecular_function	protein serine/threonine kinase activity
	GO:0005773	8	cellular_component	vacuole				GO:0004784	3	molecular_function	superoxide dismutase activity
	GO:0005576	7	cellular_component	extracellular region				GO:0046872	3	molecular_function	metal ion binding
	GO:0005774	6	cellular_component	vacuolar membrane				GO:0003746	2	molecular_function	translation elongation factor activity
	GO:0048046	6	cellular_component	apoplast				GO:0003883	1	molecular_function	CTP synthase activity
	GO:0009941	4	cellular_component	chloroplast envelope				GO:0003924	1	molecular_function	GTPase activity
	GO:0009535	4	cellular_component	chloroplast thylakoid membrane				GO:0004185	1	molecular_function	serine-type carboxypeptidase activity
	GO:0022626	3	cellular_component	cytosolic ribosome				GO:0004322	1	molecular_function	ferroxidase activity
	GO:0005730	3	cellular_component	nucleolus				GO:0004672	1	molecular_function	protein kinase activity
	GO:0005794	3	cellular_component	Golgi apparatus				GO:0004806	1	molecular_function	triglyceride lipase activity
	GO:0005681	3	cellular_component	spliceosomal complex				GO:0005215	1	molecular_function	transporter activity
	GO:0005739	3	cellular_component	mitochondrion				GO:0005525	1	molecular_function	GTP binding
	GO:0000786	2	cellular_component	nucleosome				GO:0008168	1	molecular_function	methyltransferase activity
	GO:0022627	2	cellular_component	cytosolic small ribosomal subunit				GO:0008199	1	molecular_function	ferric iron binding
	GO:0005578	2	cellular_component	proteinaceous extracellular matrix				GO:0008233	1	molecular_function	peptidase activity
	GO:0042807	2	cellular_component	central vacuole				GO:0008234	1	molecular_function	cysteine-type peptidase activity
	GO:0009705	2	cellular_component	plant-type vacuole membrane				GO:0008236	1	molecular_function	serine-type peptidase activity
	GO:0000326	2	cellular_component	protein storage vacuole				GO:0008270	1	molecular_function	zinc ion binding
	GO:0005874	2	cellular_component	microtubule				GO:0008565	1	molecular_function	protein transporter activity
	GO:0005743	2	cellular_component	mitochondrial inner membrane				GO:0016820	1	molecular_function	hydrolase activity, acting on acid anhydrides, catalyzing transmembrane movement of substances
	GO:0005783	2	cellular_component	endoplasmic reticulum				GO:0016874	1	molecular_function	ligase activity
	GO:0009523	2	cellular_component	photosystem II				GO:0030060	1	molecular_function	L-malate dehydrogenase activity
	GO:0009707	2	cellular_component	chloroplast outer membrane				GO:0030554	1	molecular_function	adenyl nucleotide binding
	GO:0034426	2	cellular_component	etioplast membrane				GO:0045430	1	molecular_function	chalcone isomerase activity
	GO:0046930	2	cellular_component	pore complex				GO:0046961	1	molecular_function	proton-transporting ATPase activity, rotational mechanism
	GO:0016607	2	cellular_component	nuclear speck				GO:0050897	1	molecular_function	cobalt ion binding
	GO:0005615	2	cellular_component	extracellular space			black in CA_t1	GO:0009414	4	biological_process	response to water deprivation
	GO:0046658	2	cellular_component	anchored component of plasma membrane				GO:0015979	3	biological_process	photosynthesis
	GO:0005840	1	cellular_component	ribosome				GO:0009735	3	biological_process	response to cytokinin
	GO:0009505	1	cellular_component	plant-type cell wall				GO:0071555	2	biological_process	cell wall organization
	GO:0000502	1	cellular_component	proteasome complex				GO:0009651	2	biological_process	response to salt stress
	GO:0005856	1	cellular_component	cytoskeleton				GO:0009408	2	biological_process	response to heat
	GO:0045263	1	cellular_component	proton-transporting ATP synthase complex, coupling factor F(o)				GO:0006457	2	biological_process	protein folding
	GO:0005768	1	cellular_component	endosome				GO:0006412	2	biological_process	translation
	GO:0000139	1	cellular_component	Golgi membrane				GO:0006355	2	biological_process	regulation of transcription, DNA-templated
	GO:0005802	1	cellular_component	trans-Golgi network				GO:0006351	2	biological_process	transcription, DNA-templated"
	GO:0005789	1	cellular_component	endoplasmic reticulum membrane				GO:0080167	1	biological_process	response to karrikin
	GO:0005960	1	cellular_component	glycine cleavage complex				GO:0072709	1	biological_process	cellular response to sorbitol
	GO:0009279	1	cellular_component	cell outer membrane				GO:0071492	1	biological_process	cellular response to UV-A
	GO:0019898	1	cellular_component	extrinsic component of membrane				GO:0071491	1	biological_process	cellular response to red light
	GO:0009654	1	cellular_component	photosystem II oxygen evolving complex				GO:0071490	1	biological_process	cellular response to far red light
	GO:0009534	1	cellular_component	chloroplast thylakoid				GO:0071486	1	biological_process	cellular response to high light intensity
	GO:0009538	1	cellular_component	photosystem I reaction center				GO:0071483	1	biological_process	cellular response to blue light
	GO:0010287	1	cellular_component	plastoglobule				GO:0071472	1	biological_process	cellular response to salt stress
	GO:0009579	1	cellular_component	thylakoid				GO:0071325	1	biological_process	cellular response to mannitol stimulus
	GO:0009536	1	cellular_component	plastid				GO:0071286	1	biological_process	cellular response to magnesium ion
	GO:0005875	1	cellular_component	microtubule associated complex				GO:0071281	1	biological_process	cellular response to iron ion
	GO:0005747	1	cellular_component	mitochondrial respiratory chain complex I				GO:0071280	1	biological_process	cellular response to copper ion
	GO:0030425	1	cellular_component	dendrite				GO:0071219	1	biological_process	cellular response to molecule of bacterial origin
	GO:0070062	1	cellular_component	extracellular vesicular exosome				GO:0055114	1	biological_process	oxidation-reduction process
	GO:0043025	1	cellular_component	neuronal cell body				GO:0051511	1	biological_process	negative regulation of unidimensional cell growth
	GO:0048471	1	cellular_component	perinuclear region of cytoplasm				GO:0043622	1	biological_process	cortical microtubule organization
	GO:0031225	1	cellular_component	anchored component of membrane				GO:0043255	1	biological_process	regulation of carbohydrate biosynthetic process
	GO:0009570	1	cellular_component	chloroplast stroma				GO:0042128	1	biological_process	nitrate assimilation
	GO:0005524	7	molecular_function	ATP binding				GO:0035865	1	biological_process	cellular response to potassium ion
	GO:0003677	6	molecular_function	DNA binding				GO:0034605	1	biological_process	cellular response to heat
	GO:0046872	6	molecular_function	metal ion binding				GO:0031117	1	biological_process	positive regulation of microtubule depolymerization
	GO:0042803	5	molecular_function	protein homodimerization activity				GO:0030244	1	biological_process	cellulose biosynthetic process
	GO:0000166	4	molecular_function	nucleotide binding				GO:0016998	1	biological_process	cell wall macromolecule catabolic process
	GO:0015250	3	molecular_function	water channel activity				GO:0016192	1	biological_process	vesicle-mediated transport
	GO:0003700	3	molecular_function	sequence-specific DNA binding transcription factor activity				GO:0016032	1	biological_process	viral process"
	GO:0008270	3	molecular_function	zinc ion binding				GO:0015936	1	biological_process	coenzyme A metabolic process
	GO:0003723	3	molecular_function	RNA binding				GO:0015031	1	biological_process	protein transport
	GO:0004553	3	molecular_function	hydrolase activity, hydrolyzing O-glycosyl compounds				GO:0010555	1	biological_process	response to mannitol
	GO:0016762	3	molecular_function	xyloglucan:xyloglucosyl transferase activity				GO:0010431	1	biological_process	seed maturation
	GO:0016491	2	molecular_function	oxidoreductase activity				GO:0010380	1	biological_process	regulation of chlorophyll biosynthetic process
	GO:0016787	2	molecular_function	hydrolase activity				GO:0010350	1	biological_process	cellular response to magnesium starvation
	GO:0020037	2	molecular_function	heme binding				GO:0010337	1	biological_process	regulation of salicylic acid metabolic process
	GO:0004601	2	molecular_function	peroxidase activity				GO:0010167	1	biological_process	response to nitrate
	GO:0003735	2	molecular_function	structural constituent of ribosome				GO:0010117	1	biological_process	photoprotection
	GO:0004022	2	molecular_function	alcohol dehydrogenase (NAD) activity				GO:0010053	1	biological_process	root epidermal cell differentiation
	GO:0004332	2	molecular_function	fructose-bisphosphate aldolase activity				GO:0010030	1	biological_process	positive regulation of seed germination
	GO:0005525	2	molecular_function	GTP binding				GO:0010023	1	biological_process	proanthocyanidin biosynthetic process
	GO:0003924	2	molecular_function	GTPase activity				GO:0009877	1	biological_process	nodulation
	GO:0005200	2	molecular_function	structural constituent of cytoskeleton				GO:0009873	1	biological_process	ethylene-activated signaling pathway
	GO:0000287	2	molecular_function	magnesium ion binding				GO:0009825	1	biological_process	multidimensional cell growth
	GO:0005509	2	molecular_function	calcium ion binding				GO:0009809	1	biological_process	lignin biosynthetic process
	GO:0015288	2	molecular_function	porin activity				GO:0009718	1	biological_process	anthocyanin-containing compound biosynthetic process"
	GO:0004013	1	molecular_function	adenosylhomocysteinase activity				GO:0009686	1	biological_process	gibberellin biosynthetic process
	GO:0004066	1	molecular_function	asparagine synthase (glutamine-hydrolyzing) activity				GO:0009664	1	biological_process	plant-type cell wall organization
	GO:0004497	1	molecular_function	monooxygenase activity				GO:0009644	1	biological_process	response to high light intensity
	GO:0008026	1	molecular_function	ATP-dependent helicase activity				GO:0009617	1	biological_process	response to bacterium
	GO:0003743	1	molecular_function	translation initiation factor activity				GO:0009415	1	biological_process	response to water
	GO:0004190	1	molecular_function	aspartic-type endopeptidase activity				GO:0009409	1	biological_process	response to cold
	GO:0005507	1	molecular_function	copper ion binding				GO:0009058	1	biological_process	biosynthetic process
	GO:0019843	1	molecular_function	rRNA binding				GO:0008299	1	biological_process	isoprenoid biosynthetic process
	GO:0008519	1	molecular_function	ammonium transmembrane transporter activity				GO:0007264	1	biological_process	small GTPase mediated signal transduction
	GO:0015200	1	molecular_function	methylammonium transmembrane transporter activity				GO:0006986	1	biological_process	response to unfolded protein
	GO:0044822	1	molecular_function	poly(A) RNA binding				GO:0006952	1	biological_process	defense response
	GO:0044212	1	molecular_function	transcription regulatory region DNA binding				GO:0006950	1	biological_process	response to stress
	GO:0046982	1	molecular_function	protein heterodimerization activity				GO:0006869	1	biological_process	lipid transport
	GO:0004807	1	molecular_function	triose-phosphate isomerase activity				GO:0006810	1	biological_process	transport
	GO:0008168	1	molecular_function	methyltransferase activity				GO:0006633	1	biological_process	fatty acid biosynthetic process
	GO:0003872	1	molecular_function	6-phosphofructokinase activity				GO:0006629	1	biological_process	lipid metabolic process
	GO:0010301	1	molecular_function	xanthoxin dehydrogenase activity				GO:0006508	1	biological_process	proteolysis
	GO:0004737	1	molecular_function	pyruvate decarboxylase activity				GO:0006499	1	biological_process	N-terminal protein myristoylation
	GO:0030976	1	molecular_function	thiamine pyrophosphate binding				GO:0006032	1	biological_process	chitin catabolic process
	GO:0016621	1	molecular_function	cinnamoyl-CoA reductase activity				GO:0005985	1	biological_process	sucrose metabolic process
	GO:0050662	1	molecular_function	coenzyme binding				GO:0005982	1	biological_process	starch metabolic process
	GO:0008974	1	molecular_function	phosphoribulokinase activity				GO:0005975	1	biological_process	carbohydrate metabolic process
	GO:0043424	1	molecular_function	protein histidine kinase binding				GO:0005634	4	cellular_component	nucleus
	GO:0016168	1	molecular_function	chlorophyll binding				GO:0005618	4	cellular_component	cell wall
	GO:0008889	1	molecular_function	glycerophosphodiester phosphodiesterase activity				GO:0005576	4	cellular_component	extracellular region
	GO:0005528	1	molecular_function	FK506 binding				GO:0016021	3	cellular_component	integral component of membrane
	GO:0003755	1	molecular_function	peptidyl-prolyl cis-trans isomerase activity				GO:0009535	3	cellular_component	chloroplast thylakoid membrane
	GO:0004672	1	molecular_function	protein kinase activity				GO:0009506	3	cellular_component	plasmodesma
	GO:0004674	1	molecular_function	protein serine/threonine kinase activity				GO:0005886	3	cellular_component	plasma membrane
	GO:0042802	1	molecular_function	identical protein binding				GO:0005737	3	cellular_component	cytoplasm
	GO:0016758	1	molecular_function	transferase activity, transferring hexosyl groups				GO:0009507	2	cellular_component	chloroplast
	GO:0017057	1	molecular_function	6-phosphogluconolactonase activity				GO:0005829	2	cellular_component	cytosol
	GO:0015485	1	molecular_function	cholesterol binding				GO:0005794	2	cellular_component	Golgi apparatus
	GO:0005215	1	molecular_function	transporter activity				GO:0005773	2	cellular_component	vacuole
	GO:0030598	1	molecular_function	rRNA N-glycosylase activity				GO:0070062	1	cellular_component	extracellular vesicular exosome
	GO:0015204	1	molecular_function	urea transmembrane transporter activity				GO:0048046	1	cellular_component	apoplast
	GO:0042973	1	molecular_function	glucan endo-1,3-beta-D-glucosidase activity				GO:0046658	1	cellular_component	anchored component of plasma membrane
	GO:0047037	1	molecular_function	salutaridine reductase (NADPH) activity				GO:0042170	1	cellular_component	plastid membrane
	GO:0008289	1	molecular_function	lipid binding				GO:0031966	1	cellular_component	mitochondrial membrane
	GO:0002020	1	molecular_function	protease binding				GO:0022626	1	cellular_component	cytosolic ribosome
	GO:0004418	1	molecular_function	hydroxymethylbilane synthase activity				GO:0022625	1	cellular_component	cytosolic large ribosomal subunit
	GO:0051287	1	molecular_function	NAD binding				GO:0009654	1	cellular_component	photosystem II oxygen evolving complex
	GO:0003979	1	molecular_function	UDP-glucose 6-dehydrogenase activity				GO:0009530	1	cellular_component	primary cell wall
brown in CP_t2	GO:0009651	7	biological_process	response to salt stress				GO:0009523	1	cellular_component	photosystem II
	GO:0009409	7	biological_process	response to cold				GO:0009522	1	cellular_component	photosystem I
	GO:0009414	6	biological_process	response to water deprivation				GO:0009512	1	cellular_component	cytochrome b6f complex
	GO:0009737	5	biological_process	response to abscisic acid				GO:0009505	1	cellular_component	plant-type cell wall
	GO:0006351	4	biological_process	transcription, DNA-templated"				GO:0005881	1	cellular_component	cytoplasmic microtubule
	GO:0009738	4	biological_process	abscisic acid-activated signaling pathway				GO:0005840	1	cellular_component	ribosome
	GO:0006970	3	biological_process	response to osmotic stress				GO:0005789	1	cellular_component	endoplasmic reticulum membrane
	GO:0046686	3	biological_process	response to cadmium ion				GO:0005739	1	cellular_component	mitochondrion
	GO:0050832	3	biological_process	defense response to fungus				GO:0008289	2	molecular_function	lipid binding
	GO:0071555	2	biological_process	cell wall organization				GO:0008270	2	molecular_function	zinc ion binding
	GO:0006355	2	biological_process	regulation of transcription, DNA-templated				GO:0005525	2	molecular_function	GTP binding
	GO:0009873	2	biological_process	ethylene-activated signaling pathway				GO:0003735	2	molecular_function	structural constituent of ribosome
	GO:0010228	2	biological_process	vegetative to reproductive phase transition of meristem				GO:0080025	1	molecular_function	phosphatidylinositol-3,5-bisphosphate binding
	GO:0016567	2	biological_process	protein ubiquitination				GO:0051087	1	molecular_function	chaperone binding
	GO:0009788	2	biological_process	negative regulation of abscisic acid-activated signaling pathway				GO:0051082	1	molecular_function	unfolded protein binding
	GO:0010119	2	biological_process	regulation of stomatal movement				GO:0050661	1	molecular_function	NADP binding
	GO:0009631	2	biological_process	cold acclimation				GO:0045543	1	molecular_function	gibberellin 2-beta-dioxygenase activity
	GO:0080167	2	biological_process	response to karrikin				GO:0043325	1	molecular_function	phosphatidylinositol-3,4-bisphosphate binding
	GO:0007623	2	biological_process	circadian rhythm				GO:0033788	1	molecular_function	leucoanthocyanidin reductase activity
	GO:0006952	1	biological_process	defense response				GO:0030247	1	molecular_function	polysaccharide binding
	GO:0009294	1	biological_process	DNA mediated transformation				GO:0016758	1	molecular_function	transferase activity, transferring hexosyl groups
	GO:0010029	1	biological_process	regulation of seed germination				GO:0016157	1	molecular_function	sucrose synthase activity
	GO:0010629	1	biological_process	negative regulation of gene expression				GO:0008017	1	molecular_function	microtubule binding
	GO:0010608	1	biological_process	posttranscriptional regulation of gene expression				GO:0005547	1	molecular_function	phosphatidylinositol-3,4,5-trisphosphate binding
	GO:0009965	1	biological_process	leaf morphogenesis				GO:0005546	1	molecular_function	phosphatidylinositol-4,5-bisphosphate binding
	GO:0045893	1	biological_process	positive regulation of transcription, DNA-templated				GO:0005524	1	molecular_function	ATP binding
	GO:0009637	1	biological_process	response to blue light				GO:0005516	1	molecular_function	calmodulin binding
	GO:0009638	1	biological_process	phototropism				GO:0005509	1	molecular_function	calcium ion binding
	GO:0071482	1	biological_process	cellular response to light stimulus				GO:0005507	1	molecular_function	copper ion binding
	GO:0071472	1	biological_process	cellular response to salt stress				GO:0005506	1	molecular_function	iron ion binding
	GO:0042631	1	biological_process	cellular response to water deprivation				GO:0005199	1	molecular_function	structural constituent of cell wall
	GO:0010555	1	biological_process	response to mannitol				GO:0004420	1	molecular_function	hydroxymethylglutaryl-CoA reductase (NADPH) activity
	GO:0042742	1	biological_process	defense response to bacterium				GO:0004190	1	molecular_function	aspartic-type endopeptidase activity
	GO:0009867	1	biological_process	jasmonic acid mediated signaling pathway				GO:0004175	1	molecular_function	endopeptidase activity
	GO:0048571	1	biological_process	long-day photoperiodism				GO:0003924	1	molecular_function	GTPase activity
	GO:0051028	1	biological_process	mRNA transport				GO:0003824	1	molecular_function	catalytic activity
	GO:0000184	1	biological_process	nuclear-transcribed mRNA catabolic process, nonsense-mediated decay				GO:0003755	1	molecular_function	peptidyl-prolyl cis-trans isomerase activity
	GO:0009611	1	biological_process	response to wounding				GO:0003746	1	molecular_function	translation elongation factor activity
	GO:0009863	1	biological_process	salicylic acid mediated signaling pathway"				GO:0003723	1	molecular_function	RNA binding
	GO:0009684	1	biological_process	indoleacetic acid biosynthetic process"				GO:0000166	1	molecular_function	nucleotide binding
	GO:0045110	1	biological_process	intermediate filament bundle assembly"			yellow in CA_t3	GO:0006412	6	biological_process	translation
	GO:0045454	1	biological_process	cell redox homeostasis				GO:0006351	4	biological_process	transcription, DNA-templated"
	GO:0019344	1	biological_process	cysteine biosynthetic process				GO:0006355	4	biological_process	regulation of transcription, DNA-templated
	GO:0006535	1	biological_process	cysteine biosynthetic process from serine				GO:0006952	4	biological_process	defense response
	GO:0042732	1	biological_process	D-xylose metabolic process				GO:0006633	3	biological_process	fatty acid biosynthetic process
	GO:0019305	1	biological_process	dTDP-rhamnose biosynthetic process				GO:0006950	3	biological_process	response to stress
	GO:0033320	1	biological_process	UDP-D-xylose biosynthetic process"				GO:0009409	3	biological_process	response to cold
	GO:0005975	1	biological_process	carbohydrate metabolic process				GO:0009651	3	biological_process	response to salt stress
	GO:0000256	1	biological_process	allantoin catabolic process				GO:0009699	3	biological_process	phenylpropanoid biosynthetic process
	GO:0006995	1	biological_process	cellular response to nitrogen starvation				GO:0006457	2	biological_process	protein folding
	GO:0006145	1	biological_process	purine nucleobase catabolic process				GO:0006914	2	biological_process	autophagy
	GO:0010136	1	biological_process	ureide catabolic process				GO:0009636	2	biological_process	response to toxic substance
	GO:0009627	1	biological_process	systemic acquired resistance				GO:0009735	2	biological_process	response to cytokinin
	GO:0010540	1	biological_process	basipetal auxin transport				GO:0015031	2	biological_process	protein transport
	GO:0042538	1	biological_process	hyperosmotic salinity response				GO:0043161	2	biological_process	proteasome-mediated ubiquitin-dependent protein catabolic process
	GO:0007275	1	biological_process	multicellular organismal development				GO:0046686	2	biological_process	response to cadmium ion
	GO:0007165	1	biological_process	signal transduction				GO:0071555	2	biological_process	cell wall organization
	GO:0016042	1	biological_process	lipid catabolic process				GO:0000381	1	biological_process	regulation of alternative mRNA splicing, via spliceosome
	GO:0046470	1	biological_process	phosphatidylcholine metabolic process				GO:0006073	1	biological_process	cellular glucan metabolic process"
	GO:0006457	1	biological_process	protein folding				GO:0006289	1	biological_process	nucleotide-excision repair
	GO:0030026	1	biological_process	cellular manganese ion homeostasis				GO:0006396	1	biological_process	RNA processing
	GO:0071421	1	biological_process	manganese ion transmembrane transport				GO:0006397	1	biological_process	mRNA processing
	GO:0046688	1	biological_process	response to copper ion				GO:0006486	1	biological_process	protein glycosylation"
	GO:0010042	1	biological_process	response to manganese ion				GO:0006499	1	biological_process	N-terminal protein myristoylation
	GO:0010360	1	biological_process	negative regulation of anion channel activity				GO:0006606	1	biological_process	protein import into nucleus
	GO:0006470	1	biological_process	protein dephosphorylation				GO:0006665	1	biological_process	sphingolipid metabolic process
	GO:0010286	1	biological_process	heat acclimation				GO:0006739	1	biological_process	NADP metabolic process
	GO:0045892	1	biological_process	negative regulation of transcription, DNA-templated"				GO:0006865	1	biological_process	amino acid transport
	GO:0006950	1	biological_process	response to stress				GO:0006913	1	biological_process	nucleocytoplasmic transport
	GO:0009704	1	biological_process	de-etiolation				GO:0006972	1	biological_process	hyperosmotic response
	GO:0006749	1	biological_process	glutathione metabolic process				GO:0006974	1	biological_process	cellular response to DNA damage stimulus
	GO:0048527	1	biological_process	lateral root development				GO:0006979	1	biological_process	response to oxidative stress
	GO:0080148	1	biological_process	negative regulation of response to water deprivation				GO:0007165	1	biological_process	signal transduction
	GO:0040008	1	biological_process	regulation of growth				GO:0007249	1	biological_process	I-kappaB kinase/NF-kappaB signaling
	GO:0060416	1	biological_process	response to growth hormone				GO:0007275	1	biological_process	multicellular organismal development
	GO:0009636	1	biological_process	response to toxic substance				GO:0007623	1	biological_process	circadian rhythm
	GO:0009407	1	biological_process	toxin catabolic process				GO:0008283	1	biological_process	cell proliferation
	GO:0009058	1	biological_process	biosynthetic process				GO:0008380	1	biological_process	RNA splicing"
	GO:0042853	1	biological_process	L-alanine catabolic process				GO:0008643	1	biological_process	carbohydrate transport
	GO:0019521	1	biological_process	D-gluconate metabolic process				GO:0009098	1	biological_process	leucine biosynthetic process
	GO:0006098	1	biological_process	pentose-phosphate shunt				GO:0009228	1	biological_process	thiamine biosynthetic process
	GO:0009750	1	biological_process	response to fructose				GO:0009408	1	biological_process	response to heat
	GO:0009749	1	biological_process	response to glucose				GO:0009414	1	biological_process	response to water deprivation
	GO:0009744	1	biological_process	response to sucrose				GO:0009555	1	biological_process	pollen development
	GO:0022900	1	biological_process	electron transport chain"				GO:0009607	1	biological_process	response to biotic stimulus
	GO:0051607	1	biological_process	defense response to virus				GO:0009611	1	biological_process	response to wounding
	GO:0010150	1	biological_process	leaf senescence				GO:0009733	1	biological_process	response to auxin
	GO:0051707	1	biological_process	response to other organism				GO:0009734	1	biological_process	auxin-activated signaling pathway
	GO:0016311	1	biological_process	dephosphorylation				GO:0009737	1	biological_process	response to abscisic acid
	GO:0071483	1	biological_process	cellular response to blue light				GO:0009744	1	biological_process	response to sucrose
	GO:0071490	1	biological_process	cellular response to far red light				GO:0009753	1	biological_process	response to jasmonic acid
	GO:0034605	1	biological_process	cellular response to heat				GO:0009790	1	biological_process	embryo development
	GO:0071486	1	biological_process	cellular response to high light intensity				GO:0010025	1	biological_process	wax biosynthetic process
	GO:0071491	1	biological_process	cellular response to red light				GO:0010029	1	biological_process	regulation of seed germination
	GO:0071492	1	biological_process	cellular response to UV-A				GO:0010030	1	biological_process	positive regulation of seed germination
	GO:0010117	1	biological_process	photoprotection				GO:0010112	1	biological_process	regulation of systemic acquired resistance
	GO:0015979	1	biological_process	photosynthesis				GO:0010150	1	biological_process	leaf senescence
	GO:0010030	1	biological_process	positive regulation of seed germination				GO:0010200	1	biological_process	response to chitin
	GO:0010380	1	biological_process	regulation of chlorophyll biosynthetic process				GO:0010214	1	biological_process	seed coat development
	GO:0019252	1	biological_process	starch biosynthetic process				GO:0010951	1	biological_process	negative regulation of endopeptidase activity
	GO:0005983	1	biological_process	starch catabolic process"				GO:0015749	1	biological_process	monosaccharide transport
	GO:0080111	1	biological_process	DNA demethylation				GO:0015752	1	biological_process	D-ribose transport
	GO:0006266	1	biological_process	DNA ligation				GO:0015753	1	biological_process	D-xylose transport
	GO:1901972	1	biological_process	positive regulation of DNA-5-methylcytosine glycosylase activity				GO:0015757	1	biological_process	galactose transport
	GO:1901969	1	biological_process	positive regulation of polynucleotide 3'-phosphatase activity				GO:0015758	1	biological_process	glucose transport
	GO:0071423	1	biological_process	malate transmembrane transport				GO:0015780	1	biological_process	nucleotide-sugar transport
	GO:0015743	1	biological_process	malate transport				GO:0015793	1	biological_process	glycerol transport
	GO:0051453	1	biological_process	regulation of intracellular pH				GO:0015795	1	biological_process	sorbitol transport
	GO:0006814	1	biological_process	sodium ion transport				GO:0015797	1	biological_process	mannitol transport
	GO:0009813	1	biological_process	flavonoid biosynthetic process				GO:0015798	1	biological_process	myo-inositol transport
	GO:1902600	1	biological_process	hydrogen ion transmembrane transport				GO:0015979	1	biological_process	photosynthesis
	GO:0010231	1	biological_process	maintenance of seed dormancy				GO:0015992	1	biological_process	proton transport
	GO:0010023	1	biological_process	proanthocyanidin biosynthetic process				GO:0016973	1	biological_process	poly(A)+ mRNA export from nucleus
	GO:0006886	1	biological_process	intracellular protein transport				GO:0019439	1	biological_process	aromatic compound catabolic process
	GO:0016192	1	biological_process	vesicle-mediated transport				GO:0030154	1	biological_process	cell differentiation
	GO:0030435	1	biological_process	sporulation resulting in formation of a cellular spore				GO:0030163	1	biological_process	protein catabolic process
	GO:0019745	1	biological_process	pentacyclic triterpenoid biosynthetic process				GO:0030244	1	biological_process	cellulose biosynthetic process"
	GO:0007409	1	biological_process	axonogenesis				GO:0031396	1	biological_process	regulation of protein ubiquitination
	GO:0021535	1	biological_process	cell migration in hindbrain				GO:0032088	1	biological_process	negative regulation of NF-kappaB transcription factor activity
	GO:0021953	1	biological_process	central nervous system neuron differentiation				GO:0032496	1	biological_process	response to lipopolysaccharide
	GO:0021986	1	biological_process	habenula development				GO:0032502	1	biological_process	developmental process
	GO:0060384	1	biological_process	innervation				GO:0033611	1	biological_process	oxalate catabolic process
	GO:0007498	1	biological_process	mesoderm development				GO:0042110	1	biological_process	T cell activation
	GO:0043524	1	biological_process	negative regulation of neuron apoptotic process				GO:0042538	1	biological_process	hyperosmotic salinity response
	GO:0000122	1	biological_process	negative regulation of transcription from RNA polymerase II promoter				GO:0042754	1	biological_process	negative regulation of circadian rhythm
	GO:0048665	1	biological_process	neuron fate specification				GO:0043124	1	biological_process	negative regulation of I-kappaB kinase/NF-kappaB signaling
	GO:0048935	1	biological_process	peripheral nervous system neuron development				GO:0043248	1	biological_process	proteasome assembly
	GO:0043065	1	biological_process	positive regulation of apoptotic process				GO:0046839	1	biological_process	phospholipid dephosphorylation
	GO:0045944	1	biological_process	positive regulation of transcription from RNA polymerase II promoter				GO:0048229	1	biological_process	gametophyte development
	GO:0051355	1	biological_process	proprioception involved in equilibrioception				GO:0048366	1	biological_process	leaf development
	GO:0050767	1	biological_process	regulation of neurogenesis				GO:0048455	1	biological_process	stamen formation"
	GO:0048880	1	biological_process	sensory system development				GO:0048528	1	biological_process	post-embryonic root development
	GO:0001967	1	biological_process	suckling behavior				GO:0048767	1	biological_process	root hair elongation
	GO:0007416	1	biological_process	synapse assembly				GO:0050832	1	biological_process	defense response to fungus
	GO:0006366	1	biological_process	transcription from RNA polymerase II promoter				GO:0051788	1	biological_process	response to misfolded protein
	GO:0021559	1	biological_process	trigeminal nerve development				GO:0052837	1	biological_process	thiazole biosynthetic process
	GO:0003223	1	biological_process	ventricular compact myocardium morphogenesis				GO:0055114	1	biological_process	oxidation-reduction process
	GO:0009742	1	biological_process	brassinosteroid mediated signaling pathway				GO:2000022	1	biological_process	regulation of jasmonic acid mediated signaling pathway
	GO:0030308	1	biological_process	negative regulation of cell growth				GO:0016021	11	cellular_component	integral component of membrane
	GO:0010483	1	biological_process	pollen tube reception				GO:0005634	9	cellular_component	nucleus
	GO:0009791	1	biological_process	post-embryonic development				GO:0005829	9	cellular_component	cytosol
	GO:0046777	1	biological_process	protein autophosphorylation				GO:0009570	6	cellular_component	chloroplast stroma
	GO:0009741	1	biological_process	response to brassinosteroid				GO:0009506	5	cellular_component	plasmodesma
	GO:0009723	1	biological_process	response to ethylene				GO:0009507	5	cellular_component	chloroplast
	GO:0048364	1	biological_process	root development				GO:0005618	4	cellular_component	cell wall
	GO:0007338	1	biological_process	single fertilization				GO:0005737	4	cellular_component	cytoplasm
	GO:0080001	1	biological_process	mucilage extrusion from seed coat				GO:0005794	4	cellular_component	Golgi apparatus
	GO:0048359	1	biological_process	mucilage metabolic process involved in seed coat development				GO:0005886	4	cellular_component	plasma membrane
	GO:0010214	1	biological_process	seed coat development				GO:0022627	4	cellular_component	cytosolic small ribosomal subunit
	GO:0000380	1	biological_process	alternative mRNA splicing, via spliceosome				GO:0005576	3	cellular_component	extracellular region
	GO:0032508	1	biological_process	DNA duplex unwinding				GO:0005783	3	cellular_component	endoplasmic reticulum
	GO:0045087	1	biological_process	innate immune response				GO:0048046	3	cellular_component	apoplast
	GO:0006406	1	biological_process	mRNA export from nucleus				GO:0000421	2	cellular_component	autophagic vacuole membrane
	GO:0009735	1	biological_process	response to cytokinin				GO:0005774	2	cellular_component	vacuolar membrane
	GO:0010043	1	biological_process	response to zinc ion				GO:0005789	2	cellular_component	endoplasmic reticulum membrane
	GO:0010501	1	biological_process	RNA secondary structure unwinding				GO:0005840	2	cellular_component	ribosome
	GO:0006508	1	biological_process	proteolysis				GO:0005874	2	cellular_component	microtubule
	GO:0016021	14	cellular_component	integral component of membrane				GO:0009505	2	cellular_component	plant-type cell wall
	GO:0005634	11	cellular_component	nucleus				GO:0016020	2	cellular_component	membrane
	GO:0005737	9	cellular_component	cytoplasm				GO:0022626	2	cellular_component	cytosolic ribosome
	GO:0009507	8	cellular_component	chloroplast				GO:0030529	2	cellular_component	ribonucleoprotein complex
	GO:0005829	7	cellular_component	cytosol				GO:0033110	2	cellular_component	Cvt vesicle membrane
	GO:0005886	7	cellular_component	plasma membrane				GO:0000139	1	cellular_component	Golgi membrane
	GO:0005794	6	cellular_component	Golgi apparatus				GO:0000502	1	cellular_component	proteasome complex
	GO:0005768	4	cellular_component	endosome				GO:0005615	1	cellular_component	extracellular space
	GO:0005802	4	cellular_component	trans-Golgi network				GO:0005654	1	cellular_component	nucleoplasm
	GO:0005783	4	cellular_component	endoplasmic reticulum				GO:0005730	1	cellular_component	nucleolus
	GO:0005773	4	cellular_component	vacuole				GO:0005739	1	cellular_component	mitochondrion
	GO:0009506	4	cellular_component	plasmodesma				GO:0005743	1	cellular_component	mitochondrial inner membrane
	GO:0005618	3	cellular_component	cell wall				GO:0005746	1	cellular_component	mitochondrial respiratory chain
	GO:0005576	3	cellular_component	extracellular region				GO:0005768	1	cellular_component	endosome
	GO:0005739	3	cellular_component	mitochondrion				GO:0005777	1	cellular_component	peroxisome
	GO:0009570	3	cellular_component	chloroplast stroma				GO:0005778	1	cellular_component	peroxisomal membrane
	GO:0048046	3	cellular_component	apoplast				GO:0005802	1	cellular_component	trans-Golgi network
	GO:0032580	2	cellular_component	Golgi cisterna membrane				GO:0008540	1	cellular_component	proteasome regulatory particle, base subcomplex
	GO:0000139	2	cellular_component	Golgi membrane				GO:0009523	1	cellular_component	photosystem II
	GO:0016020	2	cellular_component	membrane				GO:0009532	1	cellular_component	plastid stroma
	GO:0005777	2	cellular_component	peroxisome				GO:0009534	1	cellular_component	chloroplast thylakoid
	GO:0005774	2	cellular_component	vacuolar membrane				GO:0009535	1	cellular_component	chloroplast thylakoid membrane
	GO:0005730	1	cellular_component	nucleolus				GO:0009536	1	cellular_component	plastid
	GO:0005882	1	cellular_component	intermediate filament				GO:0009840	1	cellular_component	chloroplastic endopeptidase Clp complex
	GO:0009536	1	cellular_component	plastid				GO:0009923	1	cellular_component	fatty acid elongase complex
	GO:0005789	1	cellular_component	endoplasmic reticulum membrane				GO:0009941	1	cellular_component	chloroplast envelope
	GO:0005770	1	cellular_component	late endosome				GO:0016607	1	cellular_component	nuclear speck
	GO:0031902	1	cellular_component	late endosome membrane				GO:0031227	1	cellular_component	intrinsic component of endoplasmic reticulum membrane
	GO:0009532	1	cellular_component	plastid stroma				GO:0046658	1	cellular_component	anchored component of plasma membrane
	GO:0009535	1	cellular_component	chloroplast thylakoid membrane				GO:0048471	1	cellular_component	perinuclear region of cytoplasm
	GO:0009522	1	cellular_component	photosystem I				GO:0070062	1	cellular_component	extracellular vesicular exosome
	GO:0009523	1	cellular_component	photosystem II				GO:0070469	1	cellular_component	respiratory chain
	GO:0009941	1	cellular_component	chloroplast envelope				GO:0003735	6	molecular_function	structural constituent of ribosome
	GO:0009705	1	cellular_component	plant-type vacuole membrane				GO:0003723	4	molecular_function	RNA binding
	GO:0030131	1	cellular_component	clathrin adaptor complex				GO:0005524	4	molecular_function	ATP binding
	GO:0030665	1	cellular_component	clathrin-coated vesicle membrane				GO:0046872	4	molecular_function	metal ion binding
	GO:0031160	1	cellular_component	spore wall				GO:0016491	3	molecular_function	oxidoreductase activity
	GO:0043005	1	cellular_component	neuron projection				GO:0000166	2	molecular_function	nucleotide binding
	GO:0000790	1	cellular_component	nuclear chromatin				GO:0003677	2	molecular_function	DNA binding
	GO:0043680	1	cellular_component	filiform apparatus				GO:0004252	2	molecular_function	serine-type endopeptidase activity
	GO:0009505	1	cellular_component	plant-type cell wall				GO:0008270	2	molecular_function	zinc ion binding
	GO:0005524	5	molecular_function	ATP binding				GO:0016758	2	molecular_function	transferase activity, transferring hexosyl groups
	GO:0046872	5	molecular_function	metal ion binding				GO:0019843	2	molecular_function	rRNA binding
	GO:0000166	4	molecular_function	nucleotide binding				GO:0031593	2	molecular_function	polyubiquitin binding
	GO:0004674	4	molecular_function	protein serine/threonine kinase activity				GO:0042803	2	molecular_function	protein homodimerization activity
	GO:0003723	3	molecular_function	RNA binding				GO:0000287	1	molecular_function	magnesium ion binding
	GO:0003677	3	molecular_function	DNA binding				GO:0001653	1	molecular_function	peptide receptor activity
	GO:0008270	3	molecular_function	zinc ion binding				GO:0003684	1	molecular_function	damaged DNA binding
	GO:0044822	2	molecular_function	poly(A) RNA binding				GO:0003700	1	molecular_function	sequence-specific DNA binding transcription factor activity
	GO:0003700	2	molecular_function	sequence-specific DNA binding transcription factor activity				GO:0003729	1	molecular_function	mRNA binding
	GO:0009055	2	molecular_function	electron carrier activity				GO:0003861	1	molecular_function	3-isopropylmalate dehydratase activity
	GO:0050662	2	molecular_function	coenzyme binding				GO:0003960	1	molecular_function	NADPH:quinone reductase activity
	GO:0005509	2	molecular_function	calcium ion binding				GO:0004301	1	molecular_function	epoxide hydrolase activity
	GO:0004722	2	molecular_function	protein serine/threonine phosphatase activity				GO:0004316	1	molecular_function	3-oxoacyl-[acyl-carrier-protein] reductase (NADPH) activity
	GO:0016491	2	molecular_function	oxidoreductase activity				GO:0004364	1	molecular_function	glutathione transferase activity
	GO:0016758	2	molecular_function	transferase activity, transferring hexosyl groups				GO:0004497	1	molecular_function	monooxygenase activity
	GO:0042803	1	molecular_function	protein homodimerization activity				GO:0004553	1	molecular_function	hydrolase activity, hydrolyzing O-glycosyl compounds
	GO:0043565	1	molecular_function	sequence-specific DNA binding				GO:0004869	1	molecular_function	cysteine-type endopeptidase inhibitor activity
	GO:0005525	1	molecular_function	GTP binding				GO:0005198	1	molecular_function	structural molecule activity
	GO:0003924	1	molecular_function	GTPase activity				GO:0005351	1	molecular_function	sugar:proton symporter activity
	GO:0003746	1	molecular_function	translation elongation factor activity				GO:0005354	1	molecular_function	galactose transmembrane transporter activity
	GO:0004871	1	molecular_function	signal transducer activity				GO:0005355	1	molecular_function	glucose transmembrane transporter activity
	GO:0004040	1	molecular_function	amidase activity				GO:0005365	1	molecular_function	myo-inositol transmembrane transporter activity
	GO:0016884	1	molecular_function	carbon-nitrogen ligase activity, with glutamine as amido-N-donor				GO:0005506	1	molecular_function	iron ion binding
	GO:0016810	1	molecular_function	hydrolase activity, acting on carbon-nitrogen (but not peptide) bonds				GO:0005509	1	molecular_function	calcium ion binding
	GO:0043864	1	molecular_function	indoleacetamide hydrolase activity				GO:0008565	1	molecular_function	protein transporter activity
	GO:0030674	1	molecular_function	protein binding, bridging				GO:0009922	1	molecular_function	fatty acid elongase activity
	GO:0005200	1	molecular_function	structural constituent of cytoskeleton				GO:0015145	1	molecular_function	monosaccharide transmembrane transporter activity
	GO:0015035	1	molecular_function	protein disulfide oxidoreductase activity				GO:0015148	1	molecular_function	D-xylose transmembrane transporter activity
	GO:0009001	1	molecular_function	serine O-acetyltransferase activity				GO:0015168	1	molecular_function	glycerol transmembrane transporter activity
	GO:0008460	1	molecular_function	dTDP-glucose 4,6-dehydratase activity				GO:0015575	1	molecular_function	mannitol transmembrane transporter activity
	GO:0048040	1	molecular_function	UDP-glucuronate decarboxylase activity				GO:0015576	1	molecular_function	sorbitol transmembrane transporter activity
	GO:0050378	1	molecular_function	UDP-glucuronate 4-epimerase activity				GO:0015591	1	molecular_function	D-ribose transmembrane transporter activity
	GO:0004038	1	molecular_function	allantoinase activity				GO:0016621	1	molecular_function	cinnamoyl-CoA reductase activity
	GO:0050897	1	molecular_function	cobalt ion binding				GO:0016705	1	molecular_function	oxidoreductase activity, acting on paired donors, with incorporation or reduction of molecular oxygen"
	GO:0004190	1	molecular_function	aspartic-type endopeptidase activity				GO:0016706	1	molecular_function	oxidoreductase activity, acting on paired donors, with incorporation or reduction of molecular oxygen, 2-oxoglutarate as one donor, and incorporation of one atom each of oxygen into both donors"
	GO:0070001	1	molecular_function	aspartic-type peptidase activity				GO:0016757	1	molecular_function	transferase activity, transferring glycosyl groups
	GO:0070290	1	molecular_function	N-acylphosphatidylethanolamine-specific phospholipase D activity				GO:0016762	1	molecular_function	xyloglucan:xyloglucosyl transferase activity
	GO:0004630	1	molecular_function	phospholipase D activity				GO:0016787	1	molecular_function	hydrolase activity
	GO:0030246	1	molecular_function	carbohydrate binding				GO:0016866	1	molecular_function	intramolecular transferase activity
	GO:0005384	1	molecular_function	manganese ion transmembrane transporter activity				GO:0019166	1	molecular_function	trans-2-enoyl-CoA reductase (NADPH) activity
	GO:0010486	1	molecular_function	manganese:proton antiporter activity				GO:0020037	1	molecular_function	heme binding
	GO:0004721	1	molecular_function	phosphoprotein phosphatase activity				GO:0030145	1	molecular_function	manganese ion binding
	GO:0019901	1	molecular_function	protein kinase binding				GO:0033885	1	molecular_function	10-hydroxy-9-(phosphonooxy)octadecanoate phosphatase activity
	GO:0052689	1	molecular_function	carboxylic ester hydrolase activity				GO:0042577	1	molecular_function	lipid phosphatase activity
	GO:0010181	1	molecular_function	FMN binding				GO:0043130	1	molecular_function	ubiquitin binding
	GO:0003955	1	molecular_function	NAD(P)H dehydrogenase (quinone) activity				GO:0048038	1	molecular_function	quinone binding
	GO:0004364	1	molecular_function	glutathione transferase activity				GO:0050203	1	molecular_function	oxalate-CoA ligase activity
	GO:0008453	1	molecular_function	alanine-glyoxylate transaminase activity				GO:0050662	1	molecular_function	coenzyme binding
	GO:0047958	1	molecular_function	glycine:2-oxoglutarate aminotransferase activity				GO:0050897	1	molecular_function	cobalt ion binding
	GO:0004021	1	molecular_function	L-alanine:2-oxoglutarate aminotransferase activity				GO:0051287	1	molecular_function	NAD binding
	GO:0030170	1	molecular_function	pyridoxal phosphate binding				GO:0070402	1	molecular_function	NADPH binding
	GO:0050661	1	molecular_function	NADP binding				GO:0070628	1	molecular_function	proteasome binding
	GO:0004616	1	molecular_function	phosphogluconate dehydrogenase (decarboxylating) activity
	GO:0051537	1	molecular_function	2 iron, 2 sulfur cluster binding
	GO:0050521	1	molecular_function	alpha-glucan, water dikinase activity
	GO:0004673	1	molecular_function	protein histidine kinase activity
	GO:0010385	1	molecular_function	double-stranded methylated DNA binding
	GO:0015140	1	molecular_function	malate transmembrane transporter activity
	GO:0015238	1	molecular_function	drug transmembrane transporter activity
	GO:0015299	1	molecular_function	solute:proton antiporter activity
	GO:0022857	1	molecular_function	transmembrane transporter activity
	GO:0008565	1	molecular_function	protein transporter activity
	GO:0042300	1	molecular_function	beta-amyrin synthase activity
	GO:0001077	1	molecular_function	RNA polymerase II core promoter proximal region sequence-specific DNA binding transcription factor activity involved in positive regulation of transcription
	GO:0000980	1	molecular_function	RNA polymerase II distal enhancer sequence-specific DNA binding
	GO:0003705	1	molecular_function	RNA polymerase II distal enhancer sequence-specific DNA binding transcription factor activity
	GO:0001205	1	molecular_function	RNA polymerase II distal enhancer sequence-specific DNA binding transcription factor activity involved in positive regulation of transcription
	GO:0004672	1	molecular_function	protein kinase activity
	GO:0004252	1	molecular_function	serine-type endopeptidase activity
	GO:0003690	1	molecular_function	double-stranded DNA binding
	GO:0003729	1	molecular_function	mRNA binding
	GO:0003697	1	molecular_function	single-stranded DNA binding
	GO:0008234	1	molecular_function	cysteine-type peptidase activity
	GO:0008233	1	molecular_function	peptidase activity
green in CP_t3	GO:0009664	4	biological_process	plant-type cell wall organization
	GO:0006351	4	biological_process	transcription, DNA-templated"
	GO:0006949	3	biological_process	syncytium formation
	GO:0006108	3	biological_process	malate metabolic process
	GO:0006412	3	biological_process	translation
	GO:0006032	2	biological_process	chitin catabolic process
	GO:0000272	2	biological_process	polysaccharide catabolic process
	GO:0006952	2	biological_process	defense response
	GO:0006094	2	biological_process	gluconeogenesis
	GO:0006457	2	biological_process	protein folding"
	GO:0009414	2	biological_process	response to water deprivation
	GO:0071555	2	biological_process	cell wall organization
	GO:0006073	2	biological_process	cellular glucan metabolic process"
	GO:0045892	1	biological_process	negative regulation of transcription, DNA-templated
	GO:0006559	1	biological_process	L-phenylalanine catabolic process
	GO:0006572	1	biological_process	tyrosine catabolic process
	GO:0009072	1	biological_process	aromatic amino acid family metabolic process
	GO:0006096	1	biological_process	glycolytic process
	GO:0006098	1	biological_process	pentose-phosphate shunt
	GO:0006200	1	biological_process	ATP catabolic process
	GO:0009816	1	biological_process	defense response to bacterium, incompatible interaction
	GO:0019509	1	biological_process	L-methionine biosynthetic process from methylthioadenosine
	GO:0009617	1	biological_process	response to bacterium
	GO:0009644	1	biological_process	response to high light intensity
	GO:0006506	1	biological_process	GPI anchor biosynthetic process
	GO:0009893	1	biological_process	positive regulation of metabolic process
	GO:0015031	1	biological_process	protein transport
	GO:0007264	1	biological_process	small GTPase mediated signal transduction
	GO:0016192	1	biological_process	vesicle-mediated transport
	GO:0046786	1	biological_process	viral replication complex formation and maintenance
	GO:0007010	1	biological_process	cytoskeleton organization
	GO:0010498	1	biological_process	proteasomal protein catabolic process
	GO:0051260	1	biological_process	protein homooligomerization
	GO:0006470	1	biological_process	protein dephosphorylation
	GO:0006464	1	biological_process	cellular protein modification process
	GO:0018344	1	biological_process	protein geranylgeranylation
	GO:0007601	1	biological_process	visual perception
	GO:0009607	1	biological_process	response to biotic stimulus
	GO:0030091	1	biological_process	protein repair
	GO:0006979	1	biological_process	response to oxidative stress
	GO:0006879	1	biological_process	cellular iron ion homeostasis
	GO:0006826	1	biological_process	iron ion transport
	GO:0009734	1	biological_process	auxin-activated signaling pathway
	GO:0016567	1	biological_process	protein ubiquitination
	GO:0000028	1	biological_process	ribosomal small subunit assembly
	GO:0006414	1	biological_process	translational elongation
	GO:0071280	1	biological_process	cellular response to copper ion
	GO:0071281	1	biological_process	cellular response to iron ion
	GO:0071286	1	biological_process	cellular response to magnesium ion
	GO:0010350	1	biological_process	cellular response to magnesium starvation
	GO:0071325	1	biological_process	cellular response to mannitol stimulus
	GO:0071219	1	biological_process	cellular response to molecule of bacterial origin
	GO:0035865	1	biological_process	cellular response to potassium ion
	GO:0071472	1	biological_process	cellular response to salt stress
	GO:0072709	1	biological_process	cellular response to sorbitol
	GO:0043622	1	biological_process	cortical microtubule organization
	GO:0006499	1	biological_process	N-terminal protein myristoylation
	GO:0051511	1	biological_process	negative regulation of unidimensional cell growth
	GO:0031117	1	biological_process	positive regulation of microtubule depolymerization
	GO:0016032	1	biological_process	viral process"
	GO:0005737	10	cellular_component	cytoplasm
	GO:0005618	6	cellular_component	cell wall
	GO:0005634	6	cellular_component	nucleus
	GO:0005576	5	cellular_component	extracellular region
	GO:0005886	5	cellular_component	plasma membrane
	GO:0016020	4	cellular_component	membrane
	GO:0005829	4	cellular_component	cytosol
	GO:0009506	4	cellular_component	plasmodesma
	GO:0016021	4	cellular_component	integral component of membrane
	GO:0009507	4	cellular_component	chloroplast
	GO:0005794	3	cellular_component	Golgi apparatus
	GO:0005615	2	cellular_component	extracellular space
	GO:0031966	2	cellular_component	mitochondrial membrane
	GO:0009705	2	cellular_component	plant-type vacuole membrane
	GO:0005773	2	cellular_component	vacuole
	GO:0005840	2	cellular_component	ribosome
	GO:0022627	2	cellular_component	cytosolic small ribosomal subunit
	GO:0046658	2	cellular_component	anchored component of plasma membrane
	GO:0048046	2	cellular_component	apoplast
	GO:0009530	1	cellular_component	primary cell wall
	GO:0005768	1	cellular_component	endosome
	GO:0000139	1	cellular_component	Golgi membrane
	GO:0005802	1	cellular_component	trans-Golgi network
	GO:0005789	1	cellular_component	endoplasmic reticulum membrane
	GO:0000506	1	cellular_component	glycosylphosphatidylinositol-N-acetylglucosaminyltransferase (GPI-GnT) complex
	GO:0005739	1	cellular_component	mitochondrion
	GO:0005853	1	cellular_component	eukaryotic translation elongation factor 1 complex
	GO:0005968	1	cellular_component	Rab-protein geranylgeranyltransferase complex
	GO:0009941	1	cellular_component	chloroplast envelope
	GO:0009570	1	cellular_component	chloroplast stroma
	GO:0005778	1	cellular_component	peroxisomal membrane
	GO:0005774	1	cellular_component	vacuolar membrane
	GO:0031225	1	cellular_component	anchored component of membrane
	GO:0005881	1	cellular_component	cytoplasmic microtubule
	GO:0046872	10	molecular_function	metal ion binding
	GO:0003677	4	molecular_function	DNA binding
	GO:0003700	4	molecular_function	sequence-specific DNA binding transcription factor activity
	GO:0008270	4	molecular_function	zinc ion binding
	GO:0003735	4	molecular_function	structural constituent of ribosome
	GO:0004471	3	molecular_function	malate dehydrogenase (decarboxylating) (NAD+) activity
	GO:0004473	3	molecular_function	malate dehydrogenase (decarboxylating) (NADP+) activity
	GO:0051287	3	molecular_function	NAD binding
	GO:0008948	3	molecular_function	oxaloacetate decarboxylase activity
	GO:0004568	2	molecular_function	chitinase activity
	GO:0005524	2	molecular_function	ATP binding
	GO:0003939	2	molecular_function	L-iditol 2-dehydrogenase activity
	GO:0004553	2	molecular_function	hydrolase activity, hydrolyzing O-glycosyl compounds
	GO:0016762	2	molecular_function	xyloglucan:xyloglucosyl transferase activity
	GO:0004197	1	molecular_function	cysteine-type endopeptidase activity
	GO:0005199	1	molecular_function	structural constituent of cell wall
	GO:0003682	1	molecular_function	chromatin binding
	GO:0043565	1	molecular_function	sequence-specific DNA binding
	GO:0003868	1	molecular_function	4-hydroxyphenylpyruvate dioxygenase activity
	GO:0042802	1	molecular_function	identical protein binding
	GO:0004364	1	molecular_function	glutathione transferase activity
	GO:0004807	1	molecular_function	triose-phosphate isomerase activity
	GO:0016887	1	molecular_function	ATPase activity
	GO:0010309	1	molecular_function	acireductone dioxygenase [iron(II)-requiring] activity
	GO:0005506	1	molecular_function	iron ion binding
	GO:0042277	1	molecular_function	peptide binding
	GO:0003755	1	molecular_function	peptidyl-prolyl cis-trans isomerase activity
	GO:0008168	1	molecular_function	methyltransferase activity
	GO:0005525	1	molecular_function	GTP binding
	GO:0043621	1	molecular_function	protein self-association
	GO:0003746	1	molecular_function	translation elongation factor activity
	GO:0004722	1	molecular_function	protein serine/threonine phosphatase activity
	GO:0004663	1	molecular_function	Rab geranylgeranyltransferase activity
	GO:0017137	1	molecular_function	Rab GTPase binding
	GO:0008113	1	molecular_function	peptide-methionine (S)-S-oxide reductase activity
	GO:0008199	1	molecular_function	ferric iron binding
	GO:0004322	1	molecular_function	ferroxidase activity
	GO:0019843	1	molecular_function	rRNA binding
	GO:0015171	1	molecular_function	amino acid transmembrane transporter activity
	GO:0016491	1	molecular_function	oxidoreductase activity
	GO:0016881	1	molecular_function	acid-amino acid ligase activity
	GO:0004190	1	molecular_function	aspartic-type endopeptidase activity
	GO:0005509	1	molecular_function	calcium ion binding
	GO:0005516	1	molecular_function	calmodulin binding
	GO:0005507	1	molecular_function	copper ion binding
	GO:0008017	1	molecular_function	microtubule binding
	GO:0005547	1	molecular_function	phosphatidylinositol-3,4,5-trisphosphate binding
	GO:0043325	1	molecular_function	phosphatidylinositol-3,4-bisphosphate binding
	GO:0080025	1	molecular_function	phosphatidylinositol-3,5-bisphosphate binding
	GO:0005546	1	molecular_function	phosphatidylinositol-4,5-bisphosphate binding
	GO:0047655	1	molecular_function	allyl-alcohol dehydrogenase activity
