# Supplementary material for: Study on the differences of gene expression between pear and apple wild cultivation materials based on RNA-seq technique
Source: BMC Plant Biol. 2021 Jun 4;21:256. doi: 10.1186/s12870-021-03051-0 (PMC8176607; doi:10.1186/s12870-021-03051-0)
Supplement: Supplementary file 2 — Additional file 2. [file 12870_2021_3051_MOESM2_ESM.xlsx]

## Sheet: Sheet1
STUDY ON THE DIFFERENCES OF GENE EXPRESSION BETWEEN PEAR AND APPLE WILD CULTIVATION MATERIALS BASED ON RNA-SEQ TECHNIQUE Huangwei Zhang#, Meng Li#, Min Kong, Jim M Dunwell, Yuyan Zhang, Chao Yue, Juyou Wu, Shaoling Zhang
Top 10 hub genes in main modules of pear												Top 10 hub genes in main modules of apple
Module	Gene_id	kTotal	kWithin	GO term	Gene expression quantification value (TPM)							Module	Gene_id	kTotal	kWithin	GO term	Gene expression quantification value (TPM)
					CP_t1	CP_t2	CP_t3	WP_t1	WP_t2	WP_t3							CA_t1	CA_t2	CA_t3	WA_t1	WA_t2	WA_t3
blue	XLOC_026515	39.0612	33.9927	GO:0000786^cellular_component^nucleosome`GO:0005634^cellular_component^nucleus`GO:0003677^molecular_function^DNA binding`GO:0006334^biological_process^nucleosome assembly	402	128	120	174	73.6	64.6		black	XLOC_003667	4.0437	2.85985	GO:0006950^biological_process^response to stress`GO:0009415^biological_process^response to water	233	26.7	30.2	72.8	111	5.24
blue	XLOC_038799	35.5568	32.5244	GO:0016021^cellular_component^integral component of membrane`GO:0005524^molecular_function^ATP binding`GO:0004672^molecular_function^protein kinase activity	383	55.9	18.8	95.2	9.23	3.47		black	XLOC_007786	14.8571	11.3845	GO:0005737^cellular_component^cytoplasm`GO:0005829^cellular_component^cytosol`GO:0070062^cellular_component^extracellular vesicular exosome`GO:0005634^cellular_component^nucleus`GO:0005886^cellular_component^plasma membrane`GO:0051087^molecular_function^chaperone binding`GO:0051082^molecular_function^unfolded protein binding`GO:0006457^biological_process^protein folding`GO:0009408^biological_proc…	873	168	227	138	33.9	5.03
blue	XLOC_022587	33.4746	31.1223	GO:0009507^cellular_component^chloroplast`GO:0005524^molecular_function^ATP binding`GO:0008974^molecular_function^phosphoribulokinase activity`GO:0019253^biological_process^reductive pentose-phosphate cycle	1060	169	117	333	107	49.8		black	XLOC_016280	9.39319	7.83952	GO:0009877^biological_process^nodulation	854	298	0.0955	584	162	49.9
blue	XLOC_035703	35.4977	29.3875	GO:0005576^cellular_component^extracellular region`GO:0020037^molecular_function^heme binding`GO:0046872^molecular_function^metal ion binding`GO:0004601^molecular_function^peroxidase activity`GO:0042744^biological_process^hydrogen peroxide catabolic process`GO:0009651^biological_process^response to salt stress	513	86.6	78	95.7	11.3	28.2		black	XLOC_017214	5.47682	2.74854	NA	338	45.5	48.8	100	17.2	97.7
blue	XLOC_023201	35.2151	29.1363	GO:0005618^cellular_component^cell wall`GO:0009506^cellular_component^plasmodesma`GO:0005578^cellular_component^proteinaceous extracellular matrix`GO:0009740^biological_process^gibberellic acid mediated signaling pathway`GO:0010286^biological_process^heat acclimation`GO:0009751^biological_process^response to salicylic acid	821	127	127	149	34.1	13.6		black	XLOC_024635	12.6849	8.15007	GO:0008289^molecular_function^lipid binding`GO:0006869^biological_process^lipid transport	7680	5500	2080	5710	3170	1700
blue	XLOC_023875	44.0828	24.2271	GO:0031225^cellular_component^anchored component of membrane`GO:0046658^cellular_component^anchored component of plasma membrane`GO:0005618^cellular_component^cell wall`GO:0005886^cellular_component^plasma membrane`GO:0048364^biological_process^root development`GO:0048367^biological_process^shoot system development	322	115	104	71.1	40.8	21.6		black	XLOC_025705	13.6747	6.32768	GO:0005618^cellular_component^cell wall`GO:0005576^cellular_component^extracellular region`GO:0071555^biological_process^cell wall organization	2950	1970	165	1440	1010	408
blue	XLOC_027732	27.2611	23.4002	NA	397	28	22.1	28.5	7.29	4.09		black	XLOC_027991	9.73916	8.31194	GO:0009505^cellular_component^plant-type cell wall`GO:0005524^molecular_function^ATP binding`GO:0003824^molecular_function^catalytic activity`GO:0005975^biological_process^carbohydrate metabolic process`GO:0006633^biological_process^fatty acid biosynthetic process`GO:0042128^biological_process^nitrate assimilation	301	94.7	23.8	192	64.1	20.2
blue	XLOC_019081	27.9839	21.4964	GO:0005737^cellular_component^cytoplasm`GO:0005634^cellular_component^nucleus`GO:0040008^biological_process^regulation of growth`GO:0006355^biological_process^regulation of transcription, DNA-templated`GO:0009416^biological_process^response to light stimulus`GO:0006351^biological_process^transcription, DNA-templated	276	92.4	21.6	37	42.4	3.72		black	XLOC_032082	8.17822	3.55829	GO:0016758^molecular_function^transferase activity, transferring hexosyl groups`GO:0009718^biological_process^anthocyanin-containing compound biosynthetic process	1440	1270	271	1210	666	477
blue	XLOC_002293	21.2343	19.8573	GO:0005576^cellular_component^extracellular region`GO:0004190^molecular_function^aspartic-type endopeptidase activity	422	184	6.86	241	87.5	64.1		black	XLOC_035994	12.9743	5.41086	GO:0048046^cellular_component^apoplast`GO:0005794^cellular_component^Golgi apparatus`GO:0030247^molecular_function^polysaccharide binding`GO:0016998^biological_process^cell wall macromolecule catabolic process`GO:0030244^biological_process^cellulose biosynthetic process`GO:0006032^biological_process^chitin catabolic process`GO:0009873^biological_process^ethylene-activated signaling pathway`GO:000…	1150	1130	36.1	575	422	120
blue	XLOC_026109	18.1683	14.0138	GO:0005737^cellular_component^cytoplasm`GO:0004022^molecular_function^alcohol dehydrogenase (NAD) activity`GO:0008270^molecular_function^zinc ion binding	2810	54.3	24.4	2090	10.9	85.3		black	XLOC_057015	11.3887	7.45944	NA	435	65.2	20	14.1	1.11	2.05
brown	XLOC_000324	50.7341	27.8266	GO:0016021^cellular_component^integral component of membrane`GO:0005774^cellular_component^vacuolar membrane`GO:0005773^cellular_component^vacuole`GO:0015140^molecular_function^malate transmembrane transporter activity`GO:0071423^biological_process^malate transmembrane transport`GO:0015743^biological_process^malate transport`GO:0051453^biological_process^regulation of intracellular pH`GO:0006814^…	121	331	160	54.4	29.8	41.1		brown	XLOC_001827	33.359	25.7621	GO:0005883^cellular_component^neurofilament`GO:0005198^molecular_function^structural molecule activity	0	3.87	3.13	35.1	174	364
brown	XLOC_031465	52.357	23.378	GO:0042300^molecular_function^beta-amyrin synthase activity`GO:0019745^biological_process^pentacyclic triterpenoid biosynthetic process	49.6	288	161	0.01	0.372	0		brown	XLOC_004914	33.4502	31.5632	GO:0005829^cellular_component^cytosol`GO:0016621^molecular_function^cinnamoyl-CoA reductase activity`GO:0050662^molecular_function^coenzyme binding`GO:0007623^biological_process^circadian rhythm`GO:0009809^biological_process^lignin biosynthetic process`GO:0009409^biological_process^response to cold	8.93	10.6	32.8	55.7	48.7	251
brown	XLOC_010007	27.1664	22.4669	GO:0043005^cellular_component^neuron projection`GO:0000790^cellular_component^nuclear chromatin`GO:0001077^molecular_function^RNA polymerase II core promoter proximal region sequence-specific DNA binding transcription factor activity involved in positive regulation of transcription`GO:0000980^molecular_function^RNA polymerase II distal enhancer sequence-specific DNA binding`GO:0003705^molecular_f…	80.6	399	55.3	0	0.422	0.541		brown	XLOC_006352	30.9979	28.9231	GO:0003913^molecular_function^DNA photolyase activity`GO:0009881^molecular_function^photoreceptor activity`GO:0006281^biological_process^DNA repair`GO:0018298^biological_process^protein-chromophore linkage	92.2	42.1	43.3	159	118	503
brown	XLOC_021425	108.469	21.9013	GO:0005618^cellular_component^cell wall`GO:0005576^cellular_component^extracellular region`GO:0071555^biological_process^cell wall organization	186	366	200	3.13	0.382	0.13		brown	XLOC_013001	29.7491	28.2996	GO:0000166^molecular_function^nucleotide binding`GO:0003723^molecular_function^RNA binding`GO:0050896^biological_process^response to stimulus`GO:0007601^biological_process^visual perception	38	12.9	41.9	111	52.9	407
brown	XLOC_015845	21.6165	20.3158	GO:0016021^cellular_component^integral component of membrane`GO:0009409^biological_process^response to cold	41.7	925	102	14.3	26.3	28.3		brown	XLOC_017371	33.3331	30.9851	NA	3.54	0	20.6	89.4	41.5	326
brown	XLOC_032127	25.2424	18.1702	NA	87.2	1230	630	95.8	116	197		brown	XLOC_018621	30.7537	29.3595	GO:0005737^cellular_component^cytoplasm`GO:0005634^cellular_component^nucleus`GO:0003755^molecular_function^peptidyl-prolyl cis-trans isomerase activity`GO:0070370^biological_process^cellular heat acclimation`GO:0006457^biological_process^protein folding	35.9	51.6	61.2	95.3	76	328
brown	XLOC_036767	16.2936	15.8817	GO:0009535^cellular_component^chloroplast thylakoid membrane`GO:0016021^cellular_component^integral component of membrane`GO:0009522^cellular_component^photosystem I`GO:0009523^cellular_component^photosystem II`GO:0071483^biological_process^cellular response to blue light`GO:0071490^biological_process^cellular response to far red light`GO:0034605^biological_process^cellular response to heat`GO:00…	4.9	708	70.1	42.8	173	28.6		brown	XLOC_020315	33.582	30.8657	GO:0010181^molecular_function^FMN binding`GO:0003955^molecular_function^NAD(P)H dehydrogenase (quinone) activity`GO:0045892^biological_process^negative regulation of transcription, DNA-templated	34.5	40.6	68.4	70.2	90.7	253
brown	XLOC_022638	16.2889	14.4912	GO:0005768^cellular_component^endosome`GO:0005794^cellular_component^Golgi apparatus`GO:0032580^cellular_component^Golgi cisterna membrane`GO:0016021^cellular_component^integral component of membrane`GO:0005802^cellular_component^trans-Golgi network`GO:0050662^molecular_function^coenzyme binding`GO:0050378^molecular_function^UDP-glucuronate 4-epimerase activity`GO:0005975^biological_process^carbo…	28.2	210	108	62.9	52.5	60.4		brown	XLOC_031412	34.1667	27.1557	GO:0009815^molecular_function^1-aminocyclopropane-1-carboxylate oxidase activity`GO:0031418^molecular_function^L-ascorbic acid binding`GO:0046872^molecular_function^metal ion binding`GO:0016706^molecular_function^oxidoreductase activity, acting on paired donors, with incorporation or reduction of molecular oxygen, 2-oxoglutarate as one donor, and incorporation of one atom each of oxygen into both…	55.5	5.54	49	150	71.9	316
brown	XLOC_001180	12.7314	11.6696	NA	10.9	267	125	40.8	112	48.4		brown	XLOC_055285	37.3844	27.3917	GO:0009507^cellular_component^chloroplast`GO:0051607^biological_process^defense response to virus`GO:0010150^biological_process^leaf senescence`GO:0051707^biological_process^response to other organism	28.6	34.2	103	114	129	287
brown	XLOC_010668	7.98384	7.63471	GO:0009941^cellular_component^chloroplast envelope`GO:0009570^cellular_component^chloroplast stroma`GO:0005739^cellular_component^mitochondrion`GO:0050521^molecular_function^alpha-glucan, water dikinase activity`GO:0005524^molecular_function^ATP binding`GO:0046872^molecular_function^metal ion binding`GO:0004673^molecular_function^protein histidine kinase activity`GO:0007623^biological_process^cir…	41.9	288	60.1	85.6	130	124		brown	XLOC_061336	35.4244	24.9206	GO:0016021^cellular_component^integral component of membrane`GO:0005886^cellular_component^plasma membrane`GO:0005524^molecular_function^ATP binding`GO:0008289^molecular_function^lipid binding`GO:0004674^molecular_function^protein serine/threonine kinase activity`GO:0033612^molecular_function^receptor serine/threonine kinase binding`GO:0009742^biological_process^brassinosteroid mediated signaling…	113	66.9	116	185	130	293
green	XLOC_013921	51.3651	37.7399	GO:0046658^cellular_component^anchored component of plasma membrane`GO:0005881^cellular_component^cytoplasmic microtubule`GO:0005886^cellular_component^plasma membrane`GO:0009506^cellular_component^plasmodesma`GO:0005509^molecular_function^calcium ion binding`GO:0005516^molecular_function^calmodulin binding`GO:0005507^molecular_function^copper ion binding`GO:0008017^molecular_function^microtubule…	159	917	2450	78.4	102	404		pink	XLOC_000356	4.51054	2.63813	GO:0005829^cellular_component^cytosol`GO:0005576^cellular_component^extracellular region`GO:0005773^cellular_component^vacuole`GO:0004185^molecular_function^serine-type carboxypeptidase activity	278	324	250	266	319	321
green	XLOC_024330	43.3038	36.1024	GO:0005615^cellular_component^extracellular space`GO:0004568^molecular_function^chitinase activity`GO:0006032^biological_process^chitin catabolic process`GO:0000272^biological_process^polysaccharide catabolic process	164	1010	4410	77.3	68.7	676		pink	XLOC_007132	2.7889	1.57805	GO:0016021^cellular_component^integral component of membrane	2380	3510	2680	1810	4840	1360
green	XLOC_001397	40.814	33.9785	GO:0005618^cellular_component^cell wall`GO:0005576^cellular_component^extracellular region`GO:0006952^biological_process^defense response	26	889	2870	163	38.4	555		pink	XLOC_008011	1.26824	0.597019	GO:0005737^cellular_component^cytoplasm`GO:0046872^molecular_function^metal ion binding`GO:0004784^molecular_function^superoxide dismutase activity	42.1	135	56.1	119	82.8	116
green	XLOC_041302	41.2229	32.4999	GO:0005618^cellular_component^cell wall`GO:0005576^cellular_component^extracellular region`GO:0016020^cellular_component^membrane`GO:0009664^biological_process^plant-type cell wall organization`GO:0006949^biological_process^syncytium formation	114	121	1010	16.6	3.99	47.8		pink	XLOC_009523	5.0551	3.57904	GO:0048046^cellular_component^apoplast`GO:0009507^cellular_component^chloroplast`GO:0009506^cellular_component^plasmodesma`GO:0005773^cellular_component^vacuole`GO:0008234^molecular_function^cysteine-type peptidase activity`GO:0008233^molecular_function^peptidase activity`GO:0050832^biological_process^defense response to fungus`GO:0006508^biological_process^proteolysis	369	699	299	327	690	583
green	XLOC_014440	49.3269	32.3925	GO:0005618^cellular_component^cell wall`GO:0005576^cellular_component^extracellular region`GO:0016020^cellular_component^membrane`GO:0009664^biological_process^plant-type cell wall organization`GO:0006949^biological_process^syncytium formation	171	161	683	79.6	43.4	49.3		pink	XLOC_018879	7.61341	3.85536	GO:0005524^molecular_function^ATP binding`GO:0003883^molecular_function^CTP synthase activity`GO:0044210^biological_process^'de novo' CTP biosynthetic process`GO:0006241^biological_process^CTP biosynthetic process`GO:0006541^biological_process^glutamine metabolic process`GO:0008654^biological_process^phospholipid biosynthetic process`GO:0019856^biological_process^pyrimidine nucleobase biosyntheti…	170	467	274	59.8	431	129
green	XLOC_014343	55.8528	28.9841	GO:0005618^cellular_component^cell wall`GO:0005576^cellular_component^extracellular region`GO:0016020^cellular_component^membrane`GO:0009664^biological_process^plant-type cell wall organization`GO:0006949^biological_process^syncytium formation	198	135	699	0	0	0		pink	XLOC_023806	1.23113	1.08527	GO:0005737^cellular_component^cytoplasm`GO:0046872^molecular_function^metal ion binding`GO:0004784^molecular_function^superoxide dismutase activity	116	360	160	226	180	277
green	XLOC_014888	33.0172	28.8593	GO:0046872^molecular_function^metal ion binding	341	1050	4010	609	730	570		pink	XLOC_024853	7.74267	6.75813	GO:0005524^molecular_function^ATP binding`GO:0004674^molecular_function^protein serine/threonine kinase activity`GO:0016036^biological_process^cellular response to phosphate starvation`GO:0006468^biological_process^protein phosphorylation`GO:0046898^biological_process^response to cycloheximide`GO:0009416^biological_process^response to light stimulus	37.9	374	119	96	250	39.5
green	XLOC_011244	31.1476	26.4039	GO:0048046^cellular_component^apoplast`GO:0005618^cellular_component^cell wall`GO:0004553^molecular_function^hydrolase activity, hydrolyzing O-glycosyl compounds`GO:0016762^molecular_function^xyloglucan:xyloglucosyl transferase activity`GO:0071555^biological_process^cell wall organization`GO:0006073^biological_process^cellular glucan metabolic process	34.3	115	532	108	10.3	47		pink	XLOC_044507	7.05331	6.22605	GO:0005524^molecular_function^ATP binding`GO:0004674^molecular_function^protein serine/threonine kinase activity`GO:0046898^biological_process^response to cycloheximide`GO:0009416^biological_process^response to light stimulus	25	301	98.8	88.1	207	39.3
green	XLOC_036752	22.5306	21.1204	GO:0005737^cellular_component^cytoplasm`GO:0005634^cellular_component^nucleus`GO:0010309^molecular_function^acireductone dioxygenase [iron(II)-requiring] activity`GO:0005506^molecular_function^iron ion binding`GO:0019509^biological_process^L-methionine biosynthetic process from methylthioadenosine	290	427	877	405	382	430		pink	XLOC_058617	9.29545	5.33623	GO:0009507^cellular_component^chloroplast`GO:0008199^molecular_function^ferric iron binding`GO:0004322^molecular_function^ferroxidase activity`GO:0006879^biological_process^cellular iron ion homeostasis`GO:0006826^biological_process^iron ion transport	110	237	73.1	90.9	164	63.7
green	XLOC_036466	13.7383	12.5599	GO:0005576^cellular_component^extracellular region`GO:0009530^cellular_component^primary cell wall`GO:0005199^molecular_function^structural constituent of cell wall`GO:0009664^biological_process^plant-type cell wall organization	8.7	71.1	1530	40.7	314	449		pink	XLOC_058785	7.2384	6.76543	NA	449	1720	401	534	1110	766
red	XLOC_003437	50.1484	37.7713	GO:0046872^molecular_function^metal ion binding	39	131	104	424	833	1490		red	XLOC_006665	15.3885	14.3261	GO:0005737^cellular_component^cytoplasm`GO:0009617^biological_process^response to bacterium`GO:0009644^biological_process^response to high light intensity`GO:0009414^biological_process^response to water deprivation	213	20.1	0.47	480	77.4	38.7
red	XLOC_025647	23.0335	20.4177	GO:0016021^cellular_component^integral component of membrane`GO:0012511^cellular_component^monolayer-surrounded lipid storage body	23.1	12.2	0	1.52	443	815		red	XLOC_009371	20.2076	19.2522	GO:0033729^molecular_function^anthocyanidin reductase activity`GO:0050662^molecular_function^coenzyme binding`GO:0016491^molecular_function^oxidoreductase activity`GO:0009813^biological_process^flavonoid biosynthetic process`GO:0009964^biological_process^negative regulation of flavonoid biosynthetic process	226	29.2	33.4	1920	272	73.1
red	XLOC_028305	21.991	20.1078	GO:0016021^cellular_component^integral component of membrane`GO:0012511^cellular_component^monolayer-surrounded lipid storage body	51.4	5.72	0	3.97	701	1500		red	XLOC_011504	20.7104	19.0903	GO:0031418^molecular_function^L-ascorbic acid binding`GO:0050589^molecular_function^leucocyanidin oxygenase activity`GO:0046872^molecular_function^metal ion binding`GO:0009718^biological_process^anthocyanin-containing compound biosynthetic process	130	2.3	0.326	631	30.4	154
red	XLOC_028458	20.3817	19.9293	NA	89.8	36.7	73	283	456	2470		red	XLOC_011506	22.3219	21.1891	GO:0031418^molecular_function^L-ascorbic acid binding`GO:0050589^molecular_function^leucocyanidin oxygenase activity`GO:0046872^molecular_function^metal ion binding`GO:0009718^biological_process^anthocyanin-containing compound biosynthetic process	87.6	9.48	0.235	563	86.7	37.5
red	XLOC_003637	16.4831	16.2649	GO:0005737^cellular_component^cytoplasm`GO:0010286^biological_process^heat acclimation`GO:0009408^biological_process^response to heat`GO:0009644^biological_process^response to high light intensity`GO:0042542^biological_process^response to hydrogen peroxide	88.5	80.3	193	175	134	652		red	XLOC_016481	19.3446	18.6595	GO:0016210^molecular_function^naringenin-chalcone synthase activity`GO:0042803^molecular_function^protein homodimerization activity`GO:0009813^biological_process^flavonoid biosynthetic process	184	3.01	1.54	951	76.5	46.2
red	XLOC_028455	15.1487	15.0095	GO:0005739^cellular_component^mitochondrion	364	144	235	233	336	1860		red	XLOC_028613	26.5156	22.9403	GO:0045430^molecular_function^chalcone isomerase activity`GO:0009813^biological_process^flavonoid biosynthetic process	72.3	14.6	4.59	602	179	55.4
red	XLOC_028456	15.1487	15.0095	GO:0005739^cellular_component^mitochondrion	364	144	235	233	336	1860		red	XLOC_041580	29.5976	23.4569	GO:0005634^cellular_component^nucleus`GO:0003677^molecular_function^DNA binding`GO:0003714^molecular_function^transcription corepressor activity`GO:0008587^biological_process^imaginal disc-derived wing margin morphogenesis`GO:0008586^biological_process^imaginal disc-derived wing vein morphogenesis`GO:0046331^biological_process^lateral inhibition`GO:0045746^biological_process^negative regulation o…	108	27.6	4.25	477	197	67.8
red	XLOC_003636	14.844	14.4876	GO:0005737^cellular_component^cytoplasm`GO:0010286^biological_process^heat acclimation`GO:0009408^biological_process^response to heat`GO:0009644^biological_process^response to high light intensity`GO:0042542^biological_process^response to hydrogen peroxide	73.3	72.9	308	173	178	899		red	XLOC_049557	12.8294	9.49178	GO:0020037^molecular_function^heme binding`GO:0005506^molecular_function^iron ion binding`GO:0016710^molecular_function^trans-cinnamate 4-monooxygenase activity	440	211	137	955	139	552
red	XLOC_032709	12.21	12.1208	NA	1260	617	1130	473	905	5410		red	XLOC_052713	21.039	20.1085	GO:0016210^molecular_function^naringenin-chalcone synthase activity`GO:0042803^molecular_function^protein homodimerization activity`GO:0009813^biological_process^flavonoid biosynthetic process	824	24.8	4.59	2850	419	255
red	XLOC_015439	8.5911	8.13401	GO:0009570^cellular_component^chloroplast stroma`GO:0009534^cellular_component^chloroplast thylakoid`GO:0005506^molecular_function^iron ion binding`GO:0016165^molecular_function^linoleate 13S-lipoxygenase activity`GO:0031408^biological_process^oxylipin biosynthetic process	383	222	377	652	267	1180		red	XLOC_061651	30.6029	25.738	GO:0045430^molecular_function^chalcone isomerase activity`GO:0009813^biological_process^flavonoid biosynthetic process`GO:0080167^biological_process^response to karrikin	124	19.4	2.09	531	126	156
yellow	XLOC_002913	25.0858	20.4103	GO:0050662^molecular_function^coenzyme binding`GO:0045552^molecular_function^dihydrokaempferol 4-reductase activity`GO:0047890^molecular_function^flavanone 4-reductase activity`GO:0009813^biological_process^flavonoid biosynthetic process	6.14	37.4	14.1	564	139	51.4		yellow	XLOC_002693	15.959	8.09568	NA	735	1240	2430	592	963	1410
yellow	XLOC_003260	24.2676	20.2811	GO:0005789^cellular_component^endoplasmic reticulum membrane`GO:0016021^cellular_component^integral component of membrane`GO:0016711^molecular_function^flavonoid 3'-monooxygenase activity`GO:0020037^molecular_function^heme binding`GO:0005506^molecular_function^iron ion binding`GO:0009813^biological_process^flavonoid biosynthetic process	29.2	58.8	16.1	540	145	46.5		yellow	XLOC_005176	7.216	4.67317	GO:0046872^molecular_function^metal ion binding	12.4	9570	22600	1420	10600	4070
yellow	XLOC_013545	25.8911	20.1166	GO:0031418^molecular_function^L-ascorbic acid binding`GO:0050589^molecular_function^leucocyanidin oxygenase activity`GO:0046872^molecular_function^metal ion binding`GO:0009718^biological_process^anthocyanin-containing compound biosynthetic process	24.7	83.7	29.4	1810	529	130		yellow	XLOC_005348	91.1499	32.6406	GO:0006950^biological_process^response to stress	689	637	1110	238	226	162
yellow	XLOC_014161	22.4754	19.4086	GO:0031418^molecular_function^L-ascorbic acid binding`GO:0046872^molecular_function^metal ion binding`GO:0045486^molecular_function^naringenin 3-dioxygenase activity`GO:0009813^biological_process^flavonoid biosynthetic process	20.7	161	55.1	1510	327	115		yellow	XLOC_012258	31.4951	18.828	GO:0005829^cellular_component^cytosol`GO:0005783^cellular_component^endoplasmic reticulum`GO:0005576^cellular_component^extracellular region`GO:0050897^molecular_function^cobalt ion binding`GO:0004869^molecular_function^cysteine-type endopeptidase inhibitor activity`GO:0006952^biological_process^defense response`GO:0006972^biological_process^hyperosmotic response`GO:0010951^biological_process^neg…	324	271	702	177	121	183
yellow	XLOC_000079	26.3961	19.325	GO:0005576^cellular_component^extracellular region`GO:0020037^molecular_function^heme binding`GO:0046872^molecular_function^metal ion binding`GO:0004601^molecular_function^peroxidase activity`GO:0042744^biological_process^hydrogen peroxide catabolic process`GO:0048511^biological_process^rhythmic process	146	119	1.13	1270	487	122		yellow	XLOC_017576	34.8528	16.7697	GO:0016758^molecular_function^transferase activity, transferring hexosyl groups	127	242	382	30.6	137	52.1
yellow	XLOC_000110	24.4529	19.2078	GO:0033729^molecular_function^anthocyanidin reductase activity`GO:0050662^molecular_function^coenzyme binding`GO:0016491^molecular_function^oxidoreductase activity`GO:0009813^biological_process^flavonoid biosynthetic process`GO:0009964^biological_process^negative regulation of flavonoid biosynthetic process	39.5	102	76.9	1410	449	106		yellow	XLOC_022759	28.1284	17.417	GO:0016021^cellular_component^integral component of membrane`GO:0005746^cellular_component^mitochondrial respiratory chain`GO:0005739^cellular_component^mitochondrion	418	501	785	299	342	470
yellow	XLOC_008574	16.2781	15.1048	NA	599	136	90.5	1040	237	245		yellow	XLOC_029922	47.06	25.8763	GO:0016491^molecular_function^oxidoreductase activity`GO:0009699^biological_process^phenylpropanoid biosynthetic process	143	301	573	25.6	68	13
yellow	XLOC_005444	14.7576	12.1848	GO:0000287^molecular_function^magnesium ion binding`GO:0004737^molecular_function^pyruvate decarboxylase activity`GO:0030976^molecular_function^thiamine pyrophosphate binding	3110	183	74.5	4580	83.4	283		yellow	XLOC_033636	31.3903	22.7945	GO:0004316^molecular_function^3-oxoacyl-[acyl-carrier-protein] reductase (NADPH) activity`GO:0051287^molecular_function^NAD binding`GO:0006633^biological_process^fatty acid biosynthetic process	184	784	1430	91.1	200	219
yellow	XLOC_000894	7.12321	6.73122	GO:0020037^molecular_function^heme binding`GO:0005506^molecular_function^iron ion binding`GO:0016710^molecular_function^trans-cinnamate 4-monooxygenase activity	578	404	548	1020	182	212		yellow	XLOC_033729	17.1462	9.95962	GO:0006952^biological_process^defense response`GO:0009607^biological_process^response to biotic stimulus	358	24.8	1010	2.87	0.127	1.11
yellow	XLOC_031788	5.48935	3.96456	GO:0005634^cellular_component^nucleus`GO:0005886^cellular_component^plasma membrane`GO:0003677^molecular_function^DNA binding`GO:0003700^molecular_function^sequence-specific DNA binding transcription factor activity`GO:0070483^biological_process^detection of hypoxia`GO:0009873^biological_process^ethylene-activated signaling pathway`GO:0001666^biological_process^response to hypoxia`GO:0006351^biol…	549	572	493	691	411	410		yellow	XLOC_050166	64.9449	27.6919	GO:0016021^cellular_component^integral component of membrane`GO:0006865^biological_process^amino acid transport`GO:0006499^biological_process^N-terminal protein myristoylation`GO:0010200^biological_process^response to chitin	190	270	569	5.04	5.72	11.5
